# Supplementary material for: Computational approaches for identifications of altered ion channels in keratoconus
Source: Eye (Lond). 2024 Oct 17;39(1):145–53. doi: 10.1038/s41433-024-03395-5 (PMC11733014; doi:10.1038/s41433-024-03395-5)
Supplement: Supplementary File 3 — Comparison of correlation of ion channels expression for control and keratoconus. [file 41433_2024_3395_MOESM3_ESM.xlsx]

## Sheet: Up_regulated
Supplementary Information Table 3: List of 531 up and 4085 down-regulated genes in keratoconus
ensembl_gene_id	hgnc_symbol	baseMean	log2FoldChange	lfcSE	stat	pvalue	padj	diffexpressed
ENSG00000006047	YBX2	513.294	1.00234	0.270684	3.70297	0.000213086	0.00243149	UP
ENSG00000036828	CASR	1107.49	1.87904	0.297257	6.32127	2.59428e-10	1.38916e-08	UP
ENSG00000054803	CBLN4	122.284	1.05721	0.279377	3.78418	0.000154219	0.00185697	UP
ENSG00000063515	GSC2	2.35413	1.34767	0.403848	3.33708	0.000846644	0.00768762	UP
ENSG00000088782	DEFB127	0.679123	2.26636	0.772838	2.93252	0.00336224	0.0236256	UP
ENSG00000088926	F11	6.51816	1.08168	0.355693	3.04104	0.00235761	0.0177572	UP
ENSG00000101188	NTSR1	336.321	1.29298	0.425807	3.03654	0.00239308	0.0179638	UP
ENSG00000101204	CHRNA4	4.56031	1.11946	0.360861	3.10221	0.00192085	0.015044	UP
ENSG00000101883	RHOXF1	7.23045	1.14497	0.381735	2.99939	0.00270517	0.0197759	UP
ENSG00000102313	ITIH6	6.09076	1.27471	0.404458	3.15166	0.00162347	0.0131377	UP
ENSG00000109158	GABRA4	13.8632	1.33109	0.504571	2.63805	0.00833835	0.0480324	UP
ENSG00000110076	NRXN2	22.1491	1.13498	0.406053	2.79514	0.00518769	0.0332291	UP
ENSG00000112164	GLP1R	19.5984	1.18513	0.428797	2.76384	0.00571248	0.0358713	UP
ENSG00000112280	COL9A1	53.6193	1.10106	0.245276	4.48906	7.1539e-06	0.000130994	UP
ENSG00000114654	EFCC1	65.0858	1.01989	0.368678	2.76633	0.00566911	0.0356622	UP
ENSG00000115361	ACADL	37.7761	1.0415	0.370051	2.81448	0.00488556	0.0316955	UP
ENSG00000119440	LCN1P1	3.46546	1.74851	0.42501	4.11404	3.88788e-05	0.000569162	UP
ENSG00000122548	KIAA0087	15.9451	1.79742	0.388221	4.62989	3.65867e-06	7.22265e-05	UP
ENSG00000124749	COL21A1	985.065	1.07849	0.224468	4.80464	1.55028e-06	3.38596e-05	UP
ENSG00000124935	SCGB1D2	9.02827	1.02989	0.384281	2.68005	0.0073611	0.0437284	UP
ENSG00000125788	DEFB126	2.4755	1.87617	0.514479	3.64674	0.000265589	0.00291837	UP
ENSG00000125878	TCF15	2.01372	1.66331	0.468883	3.5474	0.000389056	0.00404325	UP
ENSG00000126752	SSX1	0.684049	1.79082	0.677185	2.6445	0.0081811	0.0473937	UP
ENSG00000126856	PRDM7	4.71079	1.17921	0.416793	2.82924	0.00466592	0.0305594	UP
ENSG00000126952	NXF5	6.55732	1.03445	0.32344	3.19829	0.00138247	0.0115104	UP
ENSG00000130427	EPO	2.32975	1.50557	0.356439	4.22391	2.401e-05	0.000374116	UP
ENSG00000130561	SAG	11.8672	1.39399	0.287848	4.84278	1.28034e-06	2.84777e-05	UP
ENSG00000130948	HSD17B3	2.69098	1.08597	0.411848	2.63683	0.00836846	0.0481516	UP
ENSG00000135100	HNF1A	2.92527	1.13809	0.410666	2.77132	0.00558291	0.0352105	UP
ENSG00000135355	GJA10	1.35526	1.79583	0.678848	2.64541	0.0081591	0.0472961	UP
ENSG00000136531	SCN2A	182.945	1.35813	0.243738	5.57207	2.51732e-08	8.51391e-07	UP
ENSG00000137204	SLC22A7	4.96177	1.08512	0.351958	3.08309	0.00204862	0.0158337	UP
ENSG00000143028	SYPL2	87.988	1.10542	0.248445	4.44935	8.61312e-06	0.000153915	UP
ENSG00000144285	SCN1A	12.0527	1.36941	0.507855	2.69646	0.00700809	0.0421044	UP
ENSG00000146151	HMGCLL1	27.1793	1.33086	0.431504	3.08423	0.00204077	0.0157816	UP
ENSG00000147206	NXF3	20.723	1.16788	0.344423	3.39083	0.0006968	0.00654364	UP
ENSG00000147234	FRMPD3	130.328	1.51062	0.294534	5.12886	2.91499e-07	7.59666e-06	UP
ENSG00000147255	IGSF1	17.5912	2.00425	0.363533	5.51326	3.52251e-08	1.14911e-06	UP
ENSG00000147873	IFNA5	2.84261	1.40994	0.389535	3.61955	0.000295117	0.00319776	UP
ENSG00000151572	ANO4	2876.37	1.10444	0.251076	4.39885	1.08827e-05	0.000187832	UP
ENSG00000152092	ASTN1	47.6515	1.88059	0.302908	6.20846	5.35072e-10	2.66942e-08	UP
ENSG00000153684	GOLGA8F	0.788557	2.16186	0.796081	2.71563	0.00661506	0.0402531	UP
ENSG00000154162	CDH12	30.1243	1.58599	0.44884	3.53354	0.000410037	0.00422313	UP
ENSG00000157335	CLEC18C	3.71268	1.04088	0.357323	2.91299	0.00357983	0.02482	UP
ENSG00000157965	SSX8P	3.70773	1.44668	0.413797	3.4961	0.000472104	0.00474341	UP
ENSG00000159248	GJD2	1.6975	2.73644	0.81105	3.37394	0.000740992	0.00688832	UP
ENSG00000159650	UROC1	1.09486	1.52808	0.556482	2.74597	0.0060332	0.0374708	UP
ENSG00000162621	LRRC53	30.8712	1.13758	0.433126	2.62644	0.00862836	0.0493507	UP
ENSG00000163431	LMOD1	133.601	1.10506	0.171336	6.44967	1.12095e-10	6.47741e-09	UP
ENSG00000163873	GRIK3	19.1374	1.24368	0.299947	4.14632	3.37855e-05	0.000503753	UP
ENSG00000163914	RHO	1.19594	1.72989	0.616479	2.80608	0.00501485	0.032379	UP
ENSG00000165899	OTOGL	1432.4	1.15721	0.37165	3.11372	0.00184747	0.014586	UP
ENSG00000166104		52.5291	1.71496	0.305257	5.61808	1.93094e-08	6.67802e-07	UP
ENSG00000166959	MS4A8	1.84481	2.33604	0.797162	2.93044	0.0033848	0.0237623	UP
ENSG00000166984	TCP10L2	5.15156	1.11184	0.386843	2.87415	0.00405118	0.0273671	UP
ENSG00000167780	SOAT2	259.454	1.03218	0.223064	4.62728	3.70505e-06	7.30795e-05	UP
ENSG00000168754	FAM178B	63.698	1.05257	0.31627	3.32808	0.000874456	0.00789448	UP
ENSG00000169040	PMCHL2	48.5705	1.29997	0.310761	4.18317	2.87475e-05	0.000437557	UP
ENSG00000169085	VXN	5.02371	1.04707	0.355127	2.94843	0.00319393	0.0226536	UP
ENSG00000170615	SLC26A5	188.626	1.0457	0.272679	3.83491	0.000125611	0.00155401	UP
ENSG00000171587	DSCAM	195.243	1.21822	0.245116	4.96997	6.69644e-07	1.58363e-05	UP
ENSG00000171747	LGALS4	31.3432	1.07709	0.237432	4.53642	5.72183e-06	0.000107908	UP
ENSG00000172461	FUT9	35.8292	1.4649	0.437603	3.34755	0.0008153	0.00744665	UP
ENSG00000172497	ACOT12	3.48092	1.05233	0.374199	2.81221	0.00492023	0.0318834	UP
ENSG00000173809	TDRD12	82.5909	1.24361	0.336266	3.69829	0.00021706	0.00247131	UP
ENSG00000176302	FOXR1	2.54441	1.00208	0.371661	2.69621	0.00701329	0.0421246	UP
ENSG00000177359		891.915	1.08804	0.21098	5.15709	2.50823e-07	6.63052e-06	UP
ENSG00000177800	TMEM78	10.8877	1.1259	0.319359	3.52549	0.000422703	0.00432838	UP
ENSG00000178084	HTR3C	3.36347	1.46286	0.45414	3.22116	0.00127674	0.0107794	UP
ENSG00000178171	AMER3	1.60966	2.51486	0.572015	4.39649	1.10015e-05	0.000189597	UP
ENSG00000178591	DEFB125	1.54981	2.71961	0.810445	3.3557	0.00079164	0.00727824	UP
ENSG00000178828	RNF186	3.12561	1.8432	0.403425	4.56889	4.90306e-06	9.40475e-05	UP
ENSG00000179873	NLRP11	5.49443	1.40741	0.38266	3.67795	0.000235116	0.00263661	UP
ENSG00000180019		1.78553	1.2323	0.467594	2.6354	0.0084038	0.0483187	UP
ENSG00000181903	OR4C6	13.0555	2.12938	0.55925	3.80756	0.000140346	0.00170825	UP
ENSG00000182271	TMIGD1	22.9155	1.10879	0.207592	5.34123	9.2316e-08	2.7098e-06	UP
ENSG00000182477	OR2B8P	13.9552	1.06425	0.40424	2.63272	0.0084705	0.0486475	UP
ENSG00000182674	KCNB2	47.0059	1.26983	0.391386	3.24443	0.00117684	0.0100691	UP
ENSG00000183206	POTEC	11.844	2.36091	0.673228	3.50685	0.000453441	0.00458495	UP
ENSG00000184224	NDUFV1-DT	5.38898	1.18654	0.329895	3.59672	0.00032225	0.00344871	UP
ENSG00000184999	SLC22A10	4.48336	1.19004	0.3796	3.13499	0.00171863	0.0137746	UP
ENSG00000185823	NPAP1	6.328	1.33765	0.463303	2.88719	0.00388693	0.0264988	UP
ENSG00000187135	VSTM2B	11.9731	1.62674	0.442368	3.67734	0.000235677	0.00264079	UP
ENSG00000187166	H1-7	4.91145	1.36658	0.367087	3.72275	0.000197062	0.00227401	UP
ENSG00000187581	COX8C	4.9474	1.13255	0.258686	4.37807	1.19733e-05	0.000204506	UP
ENSG00000187658	C5orf52	1.16103	2.36542	0.501669	4.7151	2.41589e-06	4.99207e-05	UP
ENSG00000187682	ERAS	1.90554	1.20977	0.367836	3.28889	0.00100585	0.00885475	UP
ENSG00000187763	OR2B7P	7.68752	1.10671	0.390445	2.83447	0.00459012	0.0301765	UP
ENSG00000187812	GOLGA6EP	4.92704	1.50985	0.351534	4.29503	1.74671e-05	0.000283698	UP
ENSG00000187908	DMBT1	41.2358	1.94227	0.422882	4.59295	4.37034e-06	8.48663e-05	UP
ENSG00000188668	OR7E90P	3.40193	1.3813	0.325575	4.24264	2.20901e-05	0.000347973	UP
ENSG00000188817	SNTN	6.00444	2.03304	0.464426	4.37754	1.20028e-05	0.000204858	UP
ENSG00000188828	GLRA4	10.7572	1.24166	0.306824	4.04681	5.19199e-05	0.000728542	UP
ENSG00000188856	RPSAP47	22.3371	1.64585	0.363315	4.5301	5.89558e-06	0.000110866	UP
ENSG00000189366	ALG1L1P	91.7053	1.09428	0.241832	4.52494	6.04123e-06	0.000113327	UP
ENSG00000196990	FAM163B	2.3775	1.87185	0.399751	4.68253	2.83353e-06	5.76188e-05	UP
ENSG00000197177	ADGRA1	4.35861	1.57828	0.395787	3.98771	6.6714e-05	0.000901482	UP
ENSG00000197651	CCER1	5.42228	1.30937	0.334903	3.90972	9.2405e-05	0.00119258	UP
ENSG00000197859	ADAMTSL2	81.0907	1.25782	0.303481	4.14465	3.40338e-05	0.000506947	UP
ENSG00000198555		1.83038	1.32288	0.469024	2.82049	0.004795	0.0312294	UP
ENSG00000198626	RYR2	211.316	1.14736	0.341981	3.35504	0.000793526	0.00729321	UP
ENSG00000198797	BRINP2	28.4373	1.30846	0.327623	3.99379	6.50242e-05	0.000882016	UP
ENSG00000199906	RNU5B-2P	16.2726	1.01637	0.243712	4.17039	3.0408e-05	0.000459939	UP
ENSG00000200914	RNA5SP435	1.22738	1.07129	0.408719	2.6211	0.00876464	0.0499686	UP
ENSG00000201876	RNA5SP97	2.50194	1.17047	0.390001	3.00118	0.00268934	0.0196913	UP
ENSG00000203664	OR2W5P	1.29907	2.54676	0.728282	3.49694	0.00047062	0.00473057	UP
ENSG00000204518	AADACL4	4.64205	1.45665	0.472471	3.08305	0.00204888	0.0158337	UP
ENSG00000204532	ZSCAN5C	1.94787	1.85009	0.457665	4.04246	5.28934e-05	0.000740806	UP
ENSG00000204614	TRIM40	1.5492	1.80453	0.529751	3.40638	0.000658306	0.00624074	UP
ENSG00000204930	FAM221B	4.39293	1.2578	0.459962	2.73458	0.00624607	0.038476	UP
ENSG00000205333	GOLGA2P1	1.14465	1.82804	0.695669	2.62775	0.00859517	0.049216	UP
ENSG00000205517	RGL3	291.811	1.10614	0.307251	3.60011	0.000318082	0.00341044	UP
ENSG00000205696	ADARB2-AS1	30.1855	1.48173	0.42664	3.47302	0.000514642	0.00509205	UP
ENSG00000205897	OR7E136P	0.961409	1.51851	0.555021	2.73595	0.00622004	0.0383667	UP
ENSG00000206069	LHFPL7	6.55637	1.2107	0.258193	4.6891	2.74403e-06	5.58729e-05	UP
ENSG00000207186	RNA5SP122	5.1332	1.17241	0.307003	3.8189	0.000134049	0.00164291	UP
ENSG00000207296	RNU6-140P	7.64325	1.05357	0.308535	3.41475	0.0006384	0.00609475	UP
ENSG00000207428	RNU6-95P	1.37155	1.41589	0.516967	2.73885	0.00616543	0.0381018	UP
ENSG00000207923	MIR559	0.813696	2.04726	0.490976	4.16978	3.04897e-05	0.000460872	UP
ENSG00000213414		2.07457	1.66547	0.496706	3.35304	0.00079929	0.00733392	UP
ENSG00000213483	NDUFAF4P2	1.67405	1.69095	0.611765	2.76406	0.00570876	0.0358577	UP
ENSG00000214043	LINC02347	6.97458	1.25405	0.357483	3.50801	0.000451476	0.00457111	UP
ENSG00000214533	KRT18P33	3.57587	1.2539	0.375386	3.3403	0.000836893	0.00761514	UP
ENSG00000214617	SLC6A10P	19.1602	1.37943	0.362208	3.8084	0.000139868	0.00170334	UP
ENSG00000214659	KRT8P26	97.0737	1.04273	0.231809	4.49824	6.85168e-06	0.000126366	UP
ENSG00000214870	LINC02981	222.014	1.01834	0.168195	6.05453	1.4083e-09	6.38202e-08	UP
ENSG00000214946	TBC1D26	2.16368	1.23881	0.363619	3.4069	0.000657051	0.00623013	UP
ENSG00000215481	BCRP3	1.26191	1.15823	0.412316	2.80909	0.00496825	0.0321413	UP
ENSG00000217078		4.19454	1.12713	0.349693	3.2232	0.00126766	0.0107185	UP
ENSG00000217315	OR2W2P	3.76858	1.7025	0.498274	3.4168	0.00063362	0.00605466	UP
ENSG00000217539	IQCB2P	2.04415	1.22141	0.45974	2.65673	0.00789017	0.0461208	UP
ENSG00000219491	TPT1P8	5.73899	1.09479	0.366837	2.98439	0.00284141	0.0206048	UP
ENSG00000221737	MIR548I1	9.01464	1.55141	0.468016	3.31487	0.000916849	0.00821112	UP
ENSG00000222035	KIAA2012-AS1	2.61218	1.3971	0.51061	2.73613	0.00621658	0.0383509	UP
ENSG00000222118	RNA5SP487	7.64146	1.86841	0.526286	3.55017	0.000384979	0.00400631	UP
ENSG00000222386	RN7SKP86	14.5241	1.29126	0.464797	2.77812	0.00546749	0.0346211	UP
ENSG00000222398	RNU6-554P	2.93872	1.30537	0.333481	3.91437	9.064e-05	0.00117342	UP
ENSG00000223460	GAPDHP69	2.87743	1.00552	0.298848	3.36465	0.00076641	0.00708451	UP
ENSG00000223750	SIRPB3P	19.9153	2.32699	0.550626	4.22607	2.37806e-05	0.000370918	UP
ENSG00000224239		26.4512	1.01258	0.316664	3.19766	0.00138548	0.0115261	UP
ENSG00000224276	ARHGEF2-AS1	9.63351	1.02094	0.285549	3.57535	0.000349753	0.00368812	UP
ENSG00000224417		1.13385	2.16851	0.812856	2.66776	0.00763586	0.0449484	UP
ENSG00000224458	GUSBP6	2.09478	1.53788	0.425048	3.61814	0.000296725	0.00321443	UP
ENSG00000224655	LINC01823	3.38907	1.09263	0.382331	2.85782	0.00426564	0.0284935	UP
ENSG00000224682	SOCS5P2	3.96219	1.1485	0.322847	3.55742	0.000374512	0.00391243	UP
ENSG00000224810		6.46126	1.2354	0.458692	2.6933	0.0070748	0.0424055	UP
ENSG00000224863	LINC01398	2.18129	1.52952	0.431119	3.54779	0.000388483	0.0040382	UP
ENSG00000224928	KRT8P30	1.73449	1.79604	0.483234	3.71671	0.000201833	0.00231861	UP
ENSG00000224935		2.09485	1.53758	0.444815	3.45667	0.000546893	0.00536135	UP
ENSG00000225117	ARSDP1	30.4455	1.38691	0.510801	2.71517	0.00662424	0.0402983	UP
ENSG00000225486		1.12421	1.03437	0.353982	2.9221	0.00347679	0.0242912	UP
ENSG00000225681		1.2872	1.97333	0.639422	3.08612	0.00202788	0.0157137	UP
ENSG00000225943		1.03084	1.92665	0.587545	3.27916	0.00104117	0.0091082	UP
ENSG00000226320	LINC01811	11.2236	1.9039	0.546576	3.48332	0.000495237	0.00493877	UP
ENSG00000226792	C13orf42	1.20702	2.39868	0.715464	3.35262	0.000800499	0.00734208	UP
ENSG00000226838		0.999525	1.23255	0.455154	2.70798	0.00676943	0.041008	UP
ENSG00000227035	MTATP6P18	1.15594	2.67016	0.851855	3.13452	0.00172135	0.0137915	UP
ENSG00000227075		2.16251	2.80688	0.532886	5.26732	1.38429e-07	3.89677e-06	UP
ENSG00000227313	LINC02630	1.4218	2.0204	0.548207	3.68546	0.000228286	0.00257205	UP
ENSG00000227447	XGY1	1.2105	1.43824	0.448942	3.20362	0.00135713	0.0113395	UP
ENSG00000227578	RPS3AP53	4.21396	1.0152	0.351411	2.88892	0.00386571	0.0263775	UP
ENSG00000227579		12.2866	1.20257	0.296846	4.05117	5.09622e-05	0.000717511	UP
ENSG00000227685	LINC02088	1.23435	1.74709	0.502092	3.47963	0.000502109	0.00498715	UP
ENSG00000227708	LINC01850	5.87884	1.22927	0.357042	3.44293	0.000575444	0.00558647	UP
ENSG00000227776	AKR1D1P1	2.74735	1.40805	0.515706	2.73033	0.00632715	0.0388766	UP
ENSG00000227790	SPECC1P1	1.30954	1.5612	0.582712	2.6792	0.00737976	0.0438109	UP
ENSG00000227809		1.26931	2.41419	0.867864	2.78176	0.00540656	0.0343631	UP
ENSG00000227815		34.7099	1.00802	0.232964	4.32691	1.51213e-05	0.000250282	UP
ENSG00000228055	FAM245A	1.80198	1.50967	0.554346	2.72334	0.00646261	0.0395241	UP
ENSG00000228656	MYO5BP3	1.30152	1.9681	0.503104	3.91192	9.15654e-05	0.00118374	UP
ENSG00000228708		3.68241	1.64096	0.619686	2.64805	0.00809579	0.0470061	UP
ENSG00000228759	FAF2P1	1.19113	1.64278	0.578405	2.84018	0.0045088	0.0297805	UP
ENSG00000228874	RPS24P10	4.87216	1.75126	0.425771	4.11314	3.9031e-05	0.000570675	UP
ENSG00000228882	CICP9	5.42783	1.01991	0.341742	2.98445	0.00284091	0.0206044	UP
ENSG00000228974		1.67536	1.23623	0.471061	2.62434	0.00868165	0.0495877	UP
ENSG00000229009	TMPRSS11GP	62.0915	1.08495	0.196482	5.52189	3.35381e-08	1.09797e-06	UP
ENSG00000229064		3.44624	1.11558	0.422378	2.64119	0.00826164	0.047746	UP
ENSG00000229163	NAP1L1P2	3.78578	1.44878	0.49983	2.89855	0.00374896	0.025749	UP
ENSG00000229287	FABP5P4	0.88947	1.49392	0.515339	2.89891	0.00374467	0.0257349	UP
ENSG00000229436		20.983	1.20784	0.302758	3.98945	6.6228e-05	0.000895704	UP
ENSG00000229716	RPL23AP19	1.19491	1.34334	0.453026	2.96527	0.00302422	0.0216536	UP
ENSG00000229827		1.8661	1.40114	0.318101	4.40471	1.05924e-05	0.000183579	UP
ENSG00000229842	MTATP6P13	1.16683	2.12054	0.733269	2.8919	0.00382924	0.0261948	UP
ENSG00000230109	LINC02643	3.36122	1.09127	0.33157	3.29123	0.000997517	0.00878812	UP
ENSG00000230219	CIBAR1P2	1.55796	2.07112	0.696959	2.97166	0.00296197	0.0213011	UP
ENSG00000230524	COL6A4P1	23.3428	1.08141	0.293039	3.69032	0.00022397	0.00253386	UP
ENSG00000230702	RPL31P30	2.06345	1.03614	0.352929	2.93584	0.00332651	0.0234246	UP
ENSG00000230731	LINC02938	9.16847	1.00386	0.363097	2.7647	0.00569752	0.0358033	UP
ENSG00000230847	OCLNP1	38.6948	1.28517	0.350162	3.67021	0.000242353	0.00270505	UP
ENSG00000230916	MTCO1P53	4.80945	1.12161	0.34339	3.26627	0.00108974	0.00944689	UP
ENSG00000230999	MTND5P8	1.96659	1.96316	0.633002	3.10135	0.00192643	0.01508	UP
ENSG00000231192	OR5H1	1.13617	2.36628	0.873557	2.70879	0.00675291	0.0409294	UP
ENSG00000231725	VN1R110P	2.33077	1.01245	0.316273	3.20118	0.00136868	0.0114219	UP
ENSG00000231817	LINC01198	3.17591	1.34347	0.449541	2.98853	0.00280323	0.0203761	UP
ENSG00000231934	FAM242A	4.57129	1.9134	0.399828	4.78555	1.70521e-06	3.67891e-05	UP
ENSG00000232002	LINC01880	0.82743	1.94173	0.674865	2.87721	0.00401202	0.0271504	UP
ENSG00000232447	MTND5P3	1.66718	2.28673	0.77274	2.95925	0.00308386	0.0219954	UP
ENSG00000232553	CLK2P1	1.8693	1.20274	0.370737	3.2442	0.00117782	0.0100755	UP
ENSG00000232730	FAM8A4P	5.91589	1.74447	0.651601	2.67721	0.00742381	0.0439986	UP
ENSG00000232885	GPC5-AS2	3.87295	1.52881	0.438901	3.48328	0.000495305	0.00493877	UP
ENSG00000233003	CICP26	1.99701	1.31449	0.466751	2.81625	0.00485881	0.0315576	UP
ENSG00000233017		7.49911	1.26191	0.296279	4.25917	2.05184e-05	0.000326682	UP
ENSG00000233068		1.278	1.4992	0.495941	3.02293	0.00250338	0.0186354	UP
ENSG00000233124	LINC00456	49.7251	1.47696	0.428404	3.44759	0.000565618	0.00551024	UP
ENSG00000233204	MAPRE1P3	3.5912	2.33181	0.56574	4.1217	3.7608e-05	0.000553731	UP
ENSG00000233242		12.2833	1.08503	0.253212	4.28506	1.82687e-05	0.00029443	UP
ENSG00000233385	MTCO3P8	1.16335	1.86256	0.601754	3.09522	0.00196668	0.0153402	UP
ENSG00000233479		3.95668	1.1984	0.416678	2.87608	0.00402653	0.0272285	UP
ENSG00000233502		1.68513	1.35029	0.461283	2.92724	0.00341981	0.0239635	UP
ENSG00000233576	HTR3C2P	4.3473	1.56023	0.386007	4.04198	5.30021e-05	0.000741916	UP
ENSG00000233607	LINC01392	0.935059	1.45477	0.468065	3.10806	0.0018832	0.0148096	UP
ENSG00000233614	DDX11L10	2.58311	1.27628	0.379027	3.36726	0.000759196	0.00702914	UP
ENSG00000233756	DSCAM-IT1	11.1946	1.72611	0.529549	3.25959	0.00111575	0.0096396	UP
ENSG00000233760		2.91433	1.91077	0.422022	4.52767	5.96389e-06	0.000112014	UP
ENSG00000233775		1.42919	1.47814	0.478065	3.09193	0.00198862	0.0154851	UP
ENSG00000233868	LLPHP3	6.47684	1.16088	0.352938	3.2892	0.00100474	0.00884837	UP
ENSG00000234068	PAGE2	2.9861	1.17764	0.390163	3.01833	0.0025417	0.0188353	UP
ENSG00000234282		16.5073	2.77645	0.565922	4.90606	9.29257e-07	2.13502e-05	UP
ENSG00000234418		8.02086	1.06919	0.33183	3.22209	0.00127259	0.0107523	UP
ENSG00000234446		5.02449	2.09649	0.63241	3.31507	0.000916188	0.0082084	UP
ENSG00000234451		1.27243	1.62303	0.573635	2.82938	0.00466387	0.0305551	UP
ENSG00000234700	MTCO1P8	2.39239	1.52208	0.541086	2.81301	0.00490804	0.0318234	UP
ENSG00000234722	LINC01287	33.7691	1.01572	0.28103	3.6143	0.000301165	0.0032518	UP
ENSG00000234763		4.04747	1.20885	0.32774	3.68844	0.000225631	0.00254872	UP
ENSG00000234793		2.23676	1.51621	0.474814	3.19327	0.0014067	0.011671	UP
ENSG00000234813		0.827102	1.89513	0.649072	2.91976	0.00350299	0.024406	UP
ENSG00000234837		3.83287	1.6209	0.418863	3.86975	0.000108948	0.00137559	UP
ENSG00000235024	CDK5R2-AS1	1.21883	1.76969	0.571807	3.0949	0.00196878	0.015354	UP
ENSG00000235123	DSCAM-AS1	3.64448	1.49921	0.543057	2.76069	0.00576797	0.0361604	UP
ENSG00000235197	ZNF33CP	4.93119	1.27544	0.368661	3.45966	0.000540864	0.00531356	UP
ENSG00000235285	SMIM2-IT1	1.45429	1.2278	0.455867	2.69334	0.0070741	0.0424055	UP
ENSG00000235332	RPSAP76	4.26634	1.32195	0.300151	4.40429	1.06129e-05	0.000183864	UP
ENSG00000235351		17.7402	1.04334	0.241386	4.32227	1.54433e-05	0.000254878	UP
ENSG00000235434	RNF186-AS1	1.32044	1.46487	0.549943	2.66367	0.00772939	0.045348	UP
ENSG00000235535	TRDN-AS1	1.92793	2.24579	0.779247	2.882	0.00395164	0.0268404	UP
ENSG00000235546		2.13168	1.44257	0.533224	2.70536	0.00682294	0.041229	UP
ENSG00000235594		318.339	1.28266	0.36832	3.48246	0.000496827	0.0049518	UP
ENSG00000235623	OR7E110P	0.731584	1.72243	0.564941	3.04887	0.00229706	0.0173751	UP
ENSG00000235721		2.36196	1.1631	0.387266	3.00336	0.00267012	0.0196132	UP
ENSG00000235768	BRD7P5	1.89311	1.32836	0.402477	3.30045	0.000965283	0.00856815	UP
ENSG00000235832	CNN2P3	4.36692	1.38343	0.402852	3.43408	0.000594566	0.00574061	UP
ENSG00000235916	MRPS18CP7	1.28652	1.43078	0.4247	3.36891	0.00075466	0.00699276	UP
ENSG00000235955	CICP20	2.45306	1.50289	0.354562	4.23872	2.24803e-05	0.000353392	UP
ENSG00000236212		35.8449	1.03087	0.304846	3.38161	0.000720621	0.00673707	UP
ENSG00000236240	GPC5-IT1	0.888518	1.89159	0.695381	2.72023	0.00652367	0.0397941	UP
ENSG00000236283		296.773	1.01123	0.217595	4.6473	3.36306e-06	6.69946e-05	UP
ENSG00000236316	OR7E109P	0.844689	2.00711	0.662037	3.03172	0.00243167	0.0181869	UP
ENSG00000236319		1.76687	1.64334	0.405993	4.04769	5.17257e-05	0.000726482	UP
ENSG00000236452		1.3089	2.09277	0.697071	3.00223	0.00268006	0.0196517	UP
ENSG00000236710		32.67	1.21811	0.223193	5.45767	4.82424e-08	1.51262e-06	UP
ENSG00000236758	MTUS2-AS2	1.6671	1.51469	0.499325	3.03347	0.00241756	0.0180961	UP
ENSG00000237026		5.0699	1.32155	0.492231	2.68481	0.00725705	0.0432943	UP
ENSG00000237226	RPS3AP39	4.77387	1.4789	0.521476	2.83599	0.00456836	0.0300745	UP
ENSG00000237452	MEIOSIN	3.18575	1.3504	0.408652	3.30453	0.000951346	0.0084624	UP
ENSG00000237799	CICP11	0.906976	1.71218	0.631641	2.71069	0.00671432	0.0407385	UP
ENSG00000237835		0.863515	1.96317	0.540056	3.63513	0.00027784	0.0030363	UP
ENSG00000237973	MTCO1P12	3557.88	1.39806	0.399656	3.49814	0.00046851	0.00471451	UP
ENSG00000238049		0.624892	2.49209	0.827282	3.01238	0.00259209	0.0191563	UP
ENSG00000238107	LINC02806	2.38419	1.28077	0.387373	3.3063	0.000945372	0.00842229	UP
ENSG00000238116	RAD21P1	1.98114	1.15871	0.411393	2.81655	0.00485423	0.0315367	UP
ENSG00000238267	CENPPP1	2.31536	1.20487	0.440403	2.73584	0.00622218	0.03837	UP
ENSG00000238694		2.73931	1.39126	0.4779	2.9112	0.00360042	0.0249448	UP
ENSG00000239210	RPS26P55	1.29126	1.26773	0.439146	2.88681	0.00389166	0.0265035	UP
ENSG00000239799	ITIH4-AS1	5.22365	1.11266	0.278794	3.99097	6.58036e-05	0.000890225	UP
ENSG00000240567	LINC02067	8.24739	1.08769	0.336389	3.23341	0.0012232	0.0104038	UP
ENSG00000240665	LSP1P2	2.7169	1.02356	0.327394	3.12639	0.00176964	0.014112	UP
ENSG00000240707	LINC01168	6.98074	1.09395	0.273429	4.00086	6.31138e-05	0.000860416	UP
ENSG00000240758	HILPDA-AS1	0.659401	1.923	0.484046	3.97276	7.10436e-05	0.000954099	UP
ENSG00000241022	NIPA2P2	1.03836	2.26195	0.773286	2.92512	0.00344326	0.0240992	UP
ENSG00000241346	SNRPCP11	16.8842	1.21818	0.437569	2.78396	0.00536993	0.0341696	UP
ENSG00000241679		27.3154	1.45029	0.266284	5.44641	5.13976e-08	1.59955e-06	UP
ENSG00000241829	RPL21P54	1.84096	1.27755	0.414166	3.08464	0.00203797	0.015773	UP
ENSG00000243141	RPL23AP66	4.01443	1.14377	0.333685	3.42769	0.000608739	0.00586023	UP
ENSG00000243672	RPS3AP40	7.24025	1.27517	0.402057	3.17161	0.00151598	0.012412	UP
ENSG00000243792	OR7E89P	49.7726	1.02419	0.343766	2.97932	0.00288887	0.0208831	UP
ENSG00000244061		2.78895	1.16803	0.359623	3.24794	0.00116243	0.00996984	UP
ENSG00000244128	LINC01322	29.2225	1.80493	0.413775	4.3621	1.28822e-05	0.000217527	UP
ENSG00000244155	CYP4F34P	1.54071	3.27317	0.678945	4.82097	1.42865e-06	3.14268e-05	UP
ENSG00000246095	LINC01096	4.93042	1.01727	0.367807	2.76577	0.00567886	0.0357138	UP
ENSG00000248138		5.22159	1.24894	0.367581	3.39774	0.000679446	0.00641339	UP
ENSG00000248143	LINC02383	33.5755	1.18552	0.209181	5.66743	1.44956e-08	5.17667e-07	UP
ENSG00000248265		18.3977	1.07874	0.289991	3.7199	0.000199303	0.00229527	UP
ENSG00000248605		2.32919	1.8254	0.624884	2.92118	0.0034871	0.0243393	UP
ENSG00000248704	MTND4P2	1.9858	1.88076	0.575807	3.26631	0.0010896	0.00944689	UP
ENSG00000248903		0.522148	1.50334	0.51191	2.93673	0.00331697	0.0233859	UP
ENSG00000249271	HNRNPA1P44	1.95576	1.99715	0.499276	4.00009	6.33175e-05	0.000862938	UP
ENSG00000249359		11.9347	1.31601	0.374003	3.51872	0.00043364	0.00442363	UP
ENSG00000249383	LINC02071	1.04826	1.69268	0.631534	2.68027	0.00735621	0.0437162	UP
ENSG00000249448	MTCO1P24	1.28644	2.01961	0.736255	2.74308	0.00608658	0.0377006	UP
ENSG00000249451		1.73438	1.04877	0.39188	2.67624	0.00744525	0.04412	UP
ENSG00000249506	ZEB2P1	13.8672	1.30466	0.417592	3.12423	0.0017827	0.0142038	UP
ENSG00000249699	LINC02261	4.16701	1.35285	0.506924	2.66874	0.00761366	0.0448502	UP
ENSG00000249906	NGFR-AS1	6.82704	1.08314	0.26398	4.10311	4.07641e-05	0.000592613	UP
ENSG00000250125	LINC02232	3.33879	1.49369	0.553376	2.69924	0.00694984	0.0418364	UP
ENSG00000250218	ALDH1L1-AS1	3.00516	1.11231	0.310246	3.58526	0.000336738	0.00357713	UP
ENSG00000250357		2.4794	1.51337	0.556058	2.72161	0.00649655	0.0396631	UP
ENSG00000250387	LINC02197	2.7245	1.98345	0.466835	4.24872	2.15e-05	0.000340308	UP
ENSG00000250471	GMPSP1	2.03724	1.02222	0.349388	2.92575	0.00343631	0.0240578	UP
ENSG00000250485	EXOC7P1	1.5897	1.66017	0.594376	2.79313	0.00522004	0.0334084	UP
ENSG00000250493		10.8274	1.40354	0.346668	4.04866	5.15113e-05	0.000723691	UP
ENSG00000250546	LINC02994	46.0916	1.07867	0.293403	3.67643	0.000236523	0.00264897	UP
ENSG00000250900	TRIM7-AS1	13.9332	1.04882	0.202833	5.17088	2.33e-07	6.20932e-06	UP
ENSG00000251003	ZFPM2-AS1	85.5538	1.01254	0.225548	4.48924	7.14775e-06	0.000130934	UP
ENSG00000251177		9.45732	2.03111	0.372754	5.44894	5.06719e-08	1.58125e-06	UP
ENSG00000251218		2.08667	1.6271	0.610501	2.66518	0.00769474	0.0452119	UP
ENSG00000251478		1.4762	1.35011	0.501409	2.69263	0.00708905	0.0424577	UP
ENSG00000251861		1.47766	1.29543	0.433731	2.98672	0.00281988	0.0204778	UP
ENSG00000252231	RNA5SP67	6.50919	1.05068	0.233748	4.49495	6.95876e-06	0.00012793	UP
ENSG00000252334	RNU6-1337P	2.64773	1.05515	0.349438	3.01957	0.00253131	0.0187825	UP
ENSG00000253138	LINC00967	12.1574	1.40221	0.262762	5.33641	9.48066e-08	2.77229e-06	UP
ENSG00000253266		3.88923	1.09054	0.334997	3.25538	0.00113241	0.00975056	UP
ENSG00000253433		3.73644	1.54785	0.360821	4.2898	1.78831e-05	0.000289636	UP
ENSG00000253444		4.72426	1.72333	0.341407	5.04772	4.47102e-07	1.11284e-05	UP
ENSG00000253596		4.41182	1.27252	0.360188	3.53293	0.000410988	0.00423007	UP
ENSG00000253798		2.48608	1.44027	0.377471	3.81556	0.000135874	0.00166218	UP
ENSG00000253855		12.0631	1.1632	0.343201	3.38928	0.000700776	0.00657292	UP
ENSG00000253985		7.6864	2.21592	0.516139	4.29327	1.7606e-05	0.000285651	UP
ENSG00000254164		1.47931	1.07955	0.359774	3.00065	0.00269406	0.0197135	UP
ENSG00000254219		1.17426	1.48535	0.54484	2.72621	0.00640665	0.0392601	UP
ENSG00000254226	LINC01933	9.02672	1.10723	0.297728	3.71891	0.000200081	0.0023025	UP
ENSG00000254283		0.524387	1.79945	0.618713	2.90838	0.00363306	0.0251142	UP
ENSG00000254321		0.92808	2.00934	0.750207	2.67838	0.00739789	0.0438902	UP
ENSG00000254339		1.19405	2.63228	0.991672	2.65438	0.00794533	0.0463169	UP
ENSG00000254396		7.53731	1.38769	0.318596	4.35565	1.32672e-05	0.000223046	UP
ENSG00000254443		3.12395	2.05286	0.555587	3.69495	0.000219931	0.00249568	UP
ENSG00000254447		0.876533	2.19496	0.704279	3.11661	0.00182943	0.0144706	UP
ENSG00000254455	HIGD1AP10	3.15669	1.29788	0.374788	3.46298	0.000534229	0.00525961	UP
ENSG00000254596		0.961952	1.22778	0.445751	2.7544	0.00588006	0.0367131	UP
ENSG00000254603	OR5M6P	2.51461	1.21841	0.44648	2.72893	0.00635408	0.0390004	UP
ENSG00000254697	COPS8P3	1.32889	1.57288	0.44961	3.49832	0.000468202	0.00471245	UP
ENSG00000254850		8.58405	1.13162	0.343503	3.29434	0.000986541	0.00872317	UP
ENSG00000255006	ELOCP22	0.538968	1.6142	0.598763	2.69589	0.00701998	0.0421483	UP
ENSG00000255160		18.166	1.21465	0.262926	4.61975	3.84194e-06	7.55527e-05	UP
ENSG00000255223	OR5M11	1.75272	1.38996	0.496662	2.7986	0.00513247	0.0329442	UP
ENSG00000255305	ANKRD33BP9	1.2205	1.81314	0.679465	2.66849	0.00761936	0.0448685	UP
ENSG00000255367		10.0576	1.22241	0.311633	3.9226	8.75973e-05	0.00114174	UP
ENSG00000255599		1.22831	1.72399	0.424295	4.06319	4.84068e-05	0.000687849	UP
ENSG00000255689		5.32147	1.07232	0.319168	3.35972	0.000780216	0.0071919	UP
ENSG00000255804	OR6J1	10.6474	1.15463	0.356224	3.2413	0.00118987	0.0101578	UP
ENSG00000256341		2.77881	1.13886	0.383545	2.96929	0.00298485	0.0214121	UP
ENSG00000257271	KIRREL3-AS1	4.3548	1.00193	0.292749	3.4225	0.000620484	0.0059546	UP
ENSG00000257325		17.515	1.67891	0.521639	3.21853	0.00128849	0.0108626	UP
ENSG00000257989		24.074	1.0128	0.20521	4.9354	7.99872e-07	1.86665e-05	UP
ENSG00000258007		48.7141	1.36504	0.492333	2.7726	0.00556105	0.0351121	UP
ENSG00000258112	CCNG2P1	1.62858	1.04179	0.395667	2.63299	0.00846358	0.0486199	UP
ENSG00000258125		1.43404	1.66958	0.430216	3.88079	0.000104116	0.00132257	UP
ENSG00000258144	LINC02406	1.08372	2.31308	0.748143	3.09176	0.00198974	0.0154891	UP
ENSG00000258647	LINC00930	9.64189	1.14726	0.310591	3.69381	0.000220922	0.00250499	UP
ENSG00000258654		13.7002	1.13435	0.371663	3.0521	0.00227247	0.0172202	UP
ENSG00000258695		4.77658	1.44192	0.34066	4.23271	2.30891e-05	0.000361905	UP
ENSG00000258750		1.0532	1.83877	0.537478	3.42111	0.000623661	0.00597636	UP
ENSG00000258785	LINC01580	4.11497	1.36113	0.405311	3.35824	0.000784418	0.00722117	UP
ENSG00000258823		2.51918	2.27137	0.48559	4.67755	2.90318e-06	5.88974e-05	UP
ENSG00000258969	LINC02307	2.46523	1.09017	0.402712	2.70707	0.00678805	0.0410775	UP
ENSG00000258998	LINC02302	9.49722	1.05718	0.389707	2.71276	0.00667258	0.0405494	UP
ENSG00000259091	LINC00517	11.2383	1.29416	0.416124	3.11003	0.00187065	0.0147387	UP
ENSG00000259262	NDUFA3P4	1.85694	1.64235	0.437252	3.75607	0.000172599	0.00203932	UP
ENSG00000259306		2.06069	2.05263	0.423736	4.84413	1.27167e-06	2.82985e-05	UP
ENSG00000259338	H3P39	0.719111	2.04628	0.62507	3.27368	0.00106158	0.00925505	UP
ENSG00000259433		4.7264	1.52268	0.374485	4.06606	4.78143e-05	0.000682169	UP
ENSG00000259502		9.01876	1.04847	0.233254	4.49496	6.95826e-06	0.00012793	UP
ENSG00000259790	ANP32BP1	3.6426	1.06504	0.377456	2.82164	0.00477792	0.0311465	UP
ENSG00000259878		1.36791	2.50643	0.565346	4.43344	9.27402e-06	0.000163548	UP
ENSG00000259947	LINC02124	2.27874	1.51989	0.396973	3.8287	0.00012882	0.00158945	UP
ENSG00000260003		1.59801	1.2521	0.455355	2.74972	0.00596465	0.037126	UP
ENSG00000260011		2.42441	1.36232	0.380185	3.58331	0.000339268	0.00359652	UP
ENSG00000260071		25.7177	1.09829	0.378996	2.8979	0.00375671	0.0257907	UP
ENSG00000260240	APOOP5	3.19635	1.33793	0.479313	2.79135	0.00524885	0.0335333	UP
ENSG00000260254		15.1989	1.33631	0.318896	4.19042	2.78439e-05	0.000426343	UP
ENSG00000260345		2.53893	1.34641	0.279574	4.81595	1.46502e-06	3.21655e-05	UP
ENSG00000260395		3.16576	1.03232	0.385982	2.67452	0.00748371	0.0442623	UP
ENSG00000260573		7.14368	1.09719	0.343831	3.19108	0.00141742	0.011743	UP
ENSG00000260838		15.5494	2.18363	0.409528	5.33206	9.71033e-08	2.83278e-06	UP
ENSG00000261087	ZNNT1	308.203	1.0161	0.174686	5.8167	6.0019e-09	2.31685e-07	UP
ENSG00000261278		1.32751	1.7129	0.566228	3.02511	0.0024854	0.0185316	UP
ENSG00000261319	LINC02152	2.43054	1.48415	0.563423	2.63416	0.00843449	0.048477	UP
ENSG00000261404	PSMD7-DT	38.5387	1.04345	0.283589	3.67946	0.000233727	0.00262433	UP
ENSG00000261584		1.27578	1.17525	0.370136	3.17519	0.0014974	0.0122843	UP
ENSG00000261606		2.83946	1.12697	0.406327	2.77356	0.00554462	0.0350228	UP
ENSG00000261707		17.0612	1.0356	0.267756	3.8677	0.000109865	0.00138489	UP
ENSG00000261786		954.687	1.08692	0.198154	5.48523	4.12928e-08	1.31443e-06	UP
ENSG00000261857	MIA	4.29475	1.11833	0.334855	3.33975	0.000838544	0.00762565	UP
ENSG00000262079		70.399	1.43102	0.46676	3.06587	0.00217039	0.0165943	UP
ENSG00000263311		1.04078	1.41424	0.431092	3.28061	0.00103582	0.00906826	UP
ENSG00000263639	MSMB	1208.46	1.03449	0.303787	3.40531	0.000660879	0.00626354	UP
ENSG00000263749	OOSP1P2	1.79607	1.62492	0.531932	3.05475	0.00225251	0.0170915	UP
ENSG00000263860		2.37483	1.32067	0.425218	3.10586	0.00189724	0.0148895	UP
ENSG00000264515	VSTM2B-DT	7.12343	1.2191	0.33805	3.60626	0.000310638	0.00334154	UP
ENSG00000265182	SRP72P1	1.08689	1.78349	0.664027	2.68587	0.00723415	0.0431974	UP
ENSG00000265349		2.51613	1.05854	0.330169	3.20606	0.00134564	0.0112619	UP
ENSG00000265369	PCAT18	0.569738	1.39843	0.524526	2.66609	0.0076739	0.0451203	UP
ENSG00000265400		1.15691	1.43554	0.536204	2.67723	0.00742343	0.0439986	UP
ENSG00000265944	LINC01387	1.34312	1.42976	0.438501	3.26056	0.00111193	0.00961196	UP
ENSG00000267211		0.563466	1.34007	0.463486	2.89129	0.00383659	0.0262333	UP
ENSG00000267224		4.73806	1.15975	0.292311	3.96751	7.26288e-05	0.000971983	UP
ENSG00000267247		1.37182	1.97863	0.515926	3.83511	0.000125508	0.00155357	UP
ENSG00000267733		15.7977	1.19425	0.213611	5.5908	2.2603e-08	7.70696e-07	UP
ENSG00000268234	FKBP4P6	1.15727	1.86763	0.681367	2.741	0.0061253	0.0379251	UP
ENSG00000268390		0.821196	1.75956	0.661544	2.65977	0.00781941	0.0457828	UP
ENSG00000268836		10.4542	1.51983	0.415751	3.65564	0.000256545	0.0028332	UP
ENSG00000268926		3.33966	1.30333	0.495164	2.63211	0.00848556	0.0487228	UP
ENSG00000269037	LINC01838	1.28292	1.66577	0.627056	2.65649	0.00789581	0.0461361	UP
ENSG00000269125		2.07114	1.44051	0.348287	4.13598	3.53439e-05	0.000524693	UP
ENSG00000269236		1.26571	1.32675	0.385119	3.44505	0.000570961	0.00554998	UP
ENSG00000269300		3.73287	1.41661	0.314949	4.49791	6.86235e-06	0.000126465	UP
ENSG00000269489		4.25787	1.06602	0.375536	2.83866	0.00453037	0.0298866	UP
ENSG00000269736		2.8813	1.34697	0.323591	4.16256	3.14696e-05	0.000473661	UP
ENSG00000270091		83.3632	1.0299	0.18005	5.72007	1.0648e-08	3.9057e-07	UP
ENSG00000270225	MTCO2P22	5.33492	1.18619	0.353934	3.35146	0.000803874	0.00736863	UP
ENSG00000270230	MTND6P22	2.6294	2.11162	0.700223	3.01565	0.00256432	0.0189784	UP
ENSG00000270281		0.654771	1.59487	0.525964	3.03228	0.00242715	0.018159	UP
ENSG00000270499	MKI67P1	4.55894	1.0393	0.355049	2.92721	0.00342023	0.0239635	UP
ENSG00000270763	DDX43P2	1.02504	2.17052	0.507965	4.27297	1.92883e-05	0.000309023	UP
ENSG00000270906	MTND4P35	5.52917	1.25551	0.463844	2.70675	0.00679462	0.041101	UP
ENSG00000271086	NAMA	10.4356	1.14006	0.358988	3.17576	0.00149447	0.0122642	UP
ENSG00000271171	LINC00904	2.3998	1.66699	0.464143	3.59154	0.000328729	0.00350499	UP
ENSG00000271207	MTCO1P22	6.83924	1.33623	0.357706	3.73554	0.000187309	0.00218561	UP
ENSG00000271271	UGT2A2	2.13519	1.77179	0.52711	3.36133	0.000775683	0.00715729	UP
ENSG00000271586		0.862797	1.53114	0.578981	2.64455	0.00818004	0.0473935	UP
ENSG00000271653		1.22869	1.55297	0.41166	3.77244	0.000161657	0.0019369	UP
ENSG00000271904		1.03857	1.94271	0.584792	3.32205	0.000893602	0.00804569	UP
ENSG00000272161		1.1937	1.52297	0.531935	2.86307	0.00419563	0.0281732	UP
ENSG00000272405		13.9058	1.06801	0.284808	3.74995	0.000176873	0.00208019	UP
ENSG00000272710		4.99267	1.09647	0.297096	3.69064	0.000223694	0.00253306	UP
ENSG00000272840		27.2482	1.06348	0.365743	2.90772	0.00364072	0.0251596	UP
ENSG00000272855		13.0271	1.03157	0.256854	4.01615	5.91563e-05	0.000812243	UP
ENSG00000273252	OR7E39P	0.792314	2.13267	0.565752	3.76961	0.0001635	0.0019549	UP
ENSG00000273554		10.2619	1.3014	0.401191	3.24385	0.00117927	0.0100842	UP
ENSG00000273573		0.662684	1.6905	0.614806	2.74964	0.005966	0.037126	UP
ENSG00000273595		1.9984	1.29104	0.386674	3.33883	0.000841326	0.00764339	UP
ENSG00000273629		3.50546	1.42612	0.505874	2.81911	0.00481563	0.0313258	UP
ENSG00000273838		1.67503	1.55358	0.420412	3.69537	0.000219569	0.00249371	UP
ENSG00000274351		4.1345	1.14448	0.350364	3.26653	0.00108873	0.00944519	UP
ENSG00000274584		2.62839	1.34069	0.349069	3.84076	0.000122656	0.00152275	UP
ENSG00000274660		3.5345	1.4897	0.366515	4.0645	4.81346e-05	0.000685813	UP
ENSG00000274751		7.23949	1.32624	0.4236	3.13087	0.00174287	0.0139396	UP
ENSG00000274800		1.97552	1.28809	0.429037	3.00229	0.00267956	0.0196517	UP
ENSG00000274903		0.609088	1.80065	0.655161	2.7484	0.0059886	0.0372341	UP
ENSG00000275286		1.15973	1.49493	0.567015	2.63649	0.00837689	0.0481935	UP
ENSG00000275358		1.83356	1.07609	0.383813	2.80369	0.00505211	0.0325511	UP
ENSG00000275393		58.9527	1.08074	0.266592	4.05389	5.0373e-05	0.000710738	UP
ENSG00000275728		0.895849	1.54109	0.582515	2.64559	0.00815498	0.0472781	UP
ENSG00000275812		3.55869	1.19282	0.332773	3.58448	0.000337755	0.00358461	UP
ENSG00000275954	TBC1D3F	10.3775	2.14204	0.64421	3.32507	0.000883974	0.00796633	UP
ENSG00000276122		1.61025	1.33237	0.497532	2.67796	0.00740728	0.0439403	UP
ENSG00000276786		6.99602	1.70154	0.571283	2.97845	0.00289709	0.0209257	UP
ENSG00000276839		0.97072	1.50049	0.418785	3.58296	0.000339723	0.00360052	UP
ENSG00000276960		1.30168	2.06331	0.601158	3.43222	0.000598651	0.0057752	UP
ENSG00000277270		27.3241	1.3437	0.388473	3.45893	0.000542335	0.00532574	UP
ENSG00000277598		0.835951	1.54706	0.55639	2.78054	0.00542683	0.0344443	UP
ENSG00000277621		11.1568	1.18452	0.331607	3.57205	0.000354204	0.00372993	UP
ENSG00000277869		1.89812	1.92642	0.39729	4.8489	1.24147e-06	2.7707e-05	UP
ENSG00000278665		1.05507	2.08825	0.491587	4.24797	2.15716e-05	0.000341206	UP
ENSG00000278703		6.87629	1.00004	0.285972	3.49698	0.000470561	0.00473057	UP
ENSG00000278725		0.86221	1.72178	0.512579	3.35906	0.000782085	0.0072048	UP
ENSG00000278898		6.7611	1.56382	0.5011	3.12077	0.00180376	0.0143245	UP
ENSG00000279072		2.90639	1.67376	0.458304	3.65207	0.000260131	0.00286661	UP
ENSG00000279104		5.77313	1.26528	0.433267	2.92032	0.00349674	0.024389	UP
ENSG00000279352		3.96342	2.23242	0.475938	4.69058	2.72432e-06	5.55454e-05	UP
ENSG00000279387		1.8602	1.5688	0.483768	3.24287	0.00118332	0.0101132	UP
ENSG00000279925		1.10485	1.66691	0.614963	2.71058	0.00671648	0.0407409	UP
ENSG00000280103		2.81542	1.19232	0.373103	3.19568	0.001395	0.0115927	UP
ENSG00000280118		3.71353	1.36216	0.444067	3.06747	0.00215878	0.0165275	UP
ENSG00000280255		17.7842	1.54167	0.311485	4.94941	7.44393e-07	1.74604e-05	UP
ENSG00000280257		3.37337	1.53031	0.499422	3.06417	0.00218273	0.0166665	UP
ENSG00000280262		1.77276	2.32998	0.760171	3.06507	0.00217619	0.0166276	UP
ENSG00000280277		14.1619	1.1134	0.396674	2.80685	0.00500289	0.0323154	UP
ENSG00000280360		1.06536	1.68165	0.540052	3.11387	0.00184651	0.0145809	UP
ENSG00000280368		3.16667	1.28143	0.423075	3.02886	0.00245478	0.0183419	UP
ENSG00000280369		1.74104	1.06721	0.364507	2.92783	0.00341334	0.0239258	UP
ENSG00000280415		3.32008	1.4284	0.411393	3.4721	0.000516413	0.00510827	UP
ENSG00000280420		2.58315	1.03908	0.320816	3.23887	0.00120006	0.0102315	UP
ENSG00000280435		163.437	1.19671	0.19987	5.98745	2.13158e-09	9.22353e-08	UP
ENSG00000281186	LINC00706	17.8789	1.07904	0.372907	2.89358	0.00380878	0.026076	UP
ENSG00000282142		48.6444	1.28639	0.308215	4.17369	2.99705e-05	0.000454069	UP
ENSG00000282390		10.4264	1.18464	0.371154	3.19177	0.00141402	0.011719	UP
ENSG00000282686		1.33855	2.25395	0.551597	4.08623	4.38434e-05	0.000631985	UP
ENSG00000282882		1.82723	2.89607	0.908232	3.18869	0.0014292	0.0118299	UP
ENSG00000283443	ZNF285DP	72.9844	1.02205	0.221343	4.61751	3.88374e-06	7.62444e-05	UP
ENSG00000283632	EXOC3L2	99.5079	1.08901	0.396673	2.74537	0.00604428	0.0375214	UP
ENSG00000283769		1.13643	2.25159	0.479016	4.70046	2.59578e-06	5.31131e-05	UP
ENSG00000284601		1.69988	1.16186	0.428611	2.71076	0.00671287	0.0407385	UP
ENSG00000284645		2.36441	2.19103	0.769689	2.84664	0.00441834	0.0292881	UP
ENSG00000284797		100.382	1.132	0.204578	5.53335	3.14172e-08	1.03517e-06	UP
ENSG00000285095		110.04	1.26154	0.395179	3.19232	0.00141133	0.011701	UP
ENSG00000285778		1.51747	1.94485	0.716351	2.71494	0.00662884	0.0403156	UP
ENSG00000285786		3.11383	1.41683	0.540558	2.62104	0.00876608	0.0499707	UP
ENSG00000285904		21.421	1.23458	0.300265	4.11164	3.92851e-05	0.000573468	UP
ENSG00000285919		1.98972	1.57149	0.587923	2.67295	0.00751873	0.0444295	UP
ENSG00000285998		1.24028	1.9895	0.524074	3.79621	0.000146923	0.00177609	UP
ENSG00000286006		3.14876	1.89959	0.591728	3.21025	0.0013262	0.0111235	UP
ENSG00000286069		3.39886	1.41994	0.477226	2.97541	0.00292596	0.021085	UP
ENSG00000286125		26.6069	1.01551	0.271592	3.73909	0.000184691	0.00215889	UP
ENSG00000286232		36.1858	1.70365	0.491073	3.46924	0.000521935	0.00515292	UP
ENSG00000286253		3.73006	1.46596	0.433734	3.37985	0.000725249	0.00676933	UP
ENSG00000286391		4.88924	1.37167	0.405882	3.37948	0.000726227	0.00677297	UP
ENSG00000286611		0.949603	1.5346	0.483154	3.17621	0.00149214	0.0122495	UP
ENSG00000286645		8.22583	1.20174	0.439384	2.73506	0.00623683	0.0384397	UP
ENSG00000286662		559.933	1.15117	0.189479	6.07545	1.23641e-09	5.67013e-08	UP
ENSG00000286674		2.66283	1.05626	0.373658	2.8268	0.00470154	0.0307445	UP
ENSG00000286679		21.0943	1.15195	0.399166	2.88589	0.00390303	0.0265692	UP
ENSG00000286711		1.59814	2.93905	0.707387	4.1548	3.25574e-05	0.000487958	UP
ENSG00000286767		13.8295	1.265	0.337785	3.74498	0.000180411	0.00211698	UP
ENSG00000286879		6.19646	1.19576	0.338368	3.53391	0.000409459	0.00421995	UP
ENSG00000286917		10.7195	1.00982	0.359382	2.80988	0.00495598	0.0320709	UP
ENSG00000287043		3.05666	1.44689	0.460233	3.14382	0.00166757	0.0134278	UP
ENSG00000287079		7.86126	1.15954	0.225952	5.13182	2.86947e-07	7.48649e-06	UP
ENSG00000287217		0.652539	1.99789	0.759162	2.63171	0.00849575	0.048762	UP
ENSG00000287224		2.4365	1.19921	0.441689	2.71506	0.00662628	0.0403053	UP
ENSG00000287338		5.83374	1.04701	0.323642	3.23509	0.00121604	0.0103543	UP
ENSG00000287444		1.45837	1.18505	0.450634	2.62974	0.00854495	0.0490016	UP
ENSG00000287478		4.27374	1.27937	0.353612	3.618	0.000296889	0.00321544	UP
ENSG00000287558		48.2241	1.14813	0.355035	3.23384	0.00122139	0.0103922	UP
ENSG00000287700		2.28154	1.28985	0.490046	2.63211	0.00848574	0.0487228	UP
ENSG00000287761		3.69409	1.18327	0.435762	2.71541	0.00661945	0.0402744	UP
ENSG00000287852		1.17144	1.97726	0.684916	2.88687	0.00389099	0.0265033	UP
ENSG00000287856		1.34169	1.44576	0.514969	2.80748	0.00499313	0.0322659	UP
ENSG00000287919		5.53387	1.22851	0.306905	4.00289	6.25723e-05	0.000854121	UP
ENSG00000287923		1.96491	1.84736	0.702628	2.62921	0.00855823	0.0490656	UP
ENSG00000287924		6.80359	1.78361	0.390742	4.56467	5.0027e-06	9.57592e-05	UP
ENSG00000288038		4.86161	1.48405	0.480984	3.08544	0.0020325	0.0157416	UP
ENSG00000288069		8.06912	1.59239	0.549357	2.89865	0.00374772	0.0257483	UP
ENSG00000288698		1.64053	1.06997	0.301313	3.55102	0.000383747	0.0039971	UP
ENSG00000288862		0.942785	1.28467	0.442362	2.90411	0.00368296	0.0254095	UP
ENSG00000288893		3.31657	1.2445	0.294416	4.22701	2.36813e-05	0.000369745	UP
ENSG00000289076		4.32269	1.03209	0.344612	2.99493	0.00274504	0.0200164	UP
ENSG00000289144		1.33516	1.56105	0.590725	2.64261	0.008227	0.0475817	UP
ENSG00000289328		1.1848	2.20731	0.817999	2.69842	0.00696685	0.0419058	UP
ENSG00000289338		1.17657	1.8461	0.646358	2.85615	0.00428809	0.028604	UP
ENSG00000289508		1.62412	1.4979	0.475782	3.14828	0.00164232	0.0132646	UP
ENSG00000289594		7.9843	1.03149	0.360645	2.86013	0.00423468	0.0283568	UP

## Sheet: Down_regulated
ensembl_gene_id	hgnc_symbol	baseMean	log2FoldChange	lfcSE	stat	pvalue	padj	diffexpressed
ENSG00000000938	FGR	139.882	-3.1637	0.476178	-6.64395	3.05e-11	1.98e-09	DOWN
ENSG00000001561	ENPP4	365.876	-1.06259	0.28935	-3.67234	0.000240344	0.00268523	DOWN
ENSG00000002587	HS3ST1	1200.27	-1.48004	0.211891	-6.98492	2.85e-12	2.32e-10	DOWN
ENSG00000002745	WNT16	33.1254	-1.51904	0.32896	-4.61771	3.88e-06	7.62e-05	DOWN
ENSG00000002933	TMEM176A	94.1391	-3.41965	0.544356	-6.28202	3.34e-10	1.74e-08	DOWN
ENSG00000003436	TFPI	148.056	-1.73485	0.381213	-4.55087	5.34e-06	0.000101629	DOWN
ENSG00000004399	PLXND1	763.795	-1.53328	0.392673	-3.90472	9.43e-05	0.00121476	DOWN
ENSG00000004468	CD38	40.1556	-2.23148	0.43918	-5.08101	3.75e-07	9.49e-06	DOWN
ENSG00000004799	PDK4	130.733	-1.59939	0.385251	-4.15155	3.3e-05	0.000494126	DOWN
ENSG00000004939	SLC4A1	1.16419	-1.91531	0.457167	-4.18952	2.8e-05	0.000427604	DOWN
ENSG00000005102	MEOX1	22.2429	-1.3278	0.30379	-4.37079	1.24e-05	0.000210038	DOWN
ENSG00000005108	THSD7A	28.2674	-1.79016	0.412021	-4.34482	1.39e-05	0.00023332	DOWN
ENSG00000005513	SOX8	5.30528	-1.67899	0.586045	-2.86496	0.00417064	0.0280463	DOWN
ENSG00000005844	ITGAL	153.313	-2.20108	0.329274	-6.68464	2.31e-11	1.54e-09	DOWN
ENSG00000006042	TMEM98	545.182	-1.00149	0.258811	-3.86956	0.000109031	0.00137626	DOWN
ENSG00000006071	ABCC8	2.90083	-1.41873	0.532787	-2.66284	0.00774848	0.0454485	DOWN
ENSG00000006118	TMEM132A	257.016	-2.46256	0.32287	-7.62711	2.4e-14	2.86e-12	DOWN
ENSG00000006210	CX3CL1	382.462	-1.38957	0.270403	-5.13888	2.76e-07	7.24e-06	DOWN
ENSG00000006283	CACNA1G	45.131	-1.31999	0.300988	-4.38552	1.16e-05	0.000198519	DOWN
ENSG00000006327	TNFRSF12A	2193.42	-1.45267	0.24866	-5.84201	5.16e-09	2.03e-07	DOWN
ENSG00000006606	CCL26	2.26991	-2.02656	0.553193	-3.66338	0.000248908	0.00276614	DOWN
ENSG00000006638	TBXA2R	3.07351	-1.17137	0.440549	-2.6589	0.00783969	0.0458781	DOWN
ENSG00000007129	CEACAM21	7.52957	-2.10705	0.522066	-4.03599	5.44e-05	0.00075651	DOWN
ENSG00000007171	NOS2	807.902	-2.81625	0.288623	-9.75756	1.71e-22	1.13e-19	DOWN
ENSG00000007237	GAS7	506.189	-2.16448	0.362718	-5.96739	2.41e-09	1.04e-07	DOWN
ENSG00000007264	MATK	39.7144	-3.29762	0.44987	-7.33016	2.3e-13	2.3e-11	DOWN
ENSG00000007306	CEACAM7	1223.92	-2.38301	0.410526	-5.80477	6.45e-09	2.47e-07	DOWN
ENSG00000007312	CD79B	4.44243	-2.53484	0.729285	-3.47579	0.000509355	0.00504931	DOWN
ENSG00000007908	SELE	23.7109	-4.40331	0.712016	-6.18429	6.24e-10	3.07e-08	DOWN
ENSG00000007933	FMO3	95.6467	-2.02155	0.362985	-5.56925	2.56e-08	8.61e-07	DOWN
ENSG00000008118	CAMK1G	60.0151	-1.60295	0.378252	-4.23779	2.26e-05	0.00035461	DOWN
ENSG00000008517	IL32	156.253	-2.61812	0.343335	-7.62557	2.43e-14	2.89e-12	DOWN
ENSG00000009790	TRAF3IP3	375.265	-2.195	0.277369	-7.91364	2.5e-15	3.77e-13	DOWN
ENSG00000010030	ETV7	265.747	-1.17002	0.208186	-5.62006	1.91e-08	6.62e-07	DOWN
ENSG00000010319	SEMA3G	23.5176	-1.01627	0.32496	-3.12737	0.0017638	0.0140776	DOWN
ENSG00000010327	STAB1	730.521	-2.3312	0.296495	-7.86252	3.76e-15	5.46e-13	DOWN
ENSG00000010438	PRSS3	48.569	-2.20379	0.520722	-4.23217	2.31e-05	0.000362348	DOWN
ENSG00000010610	CD4	499.735	-1.29068	0.228673	-5.64421	1.66e-08	5.85e-07	DOWN
ENSG00000010671	BTK	107.751	-2.34918	0.313604	-7.49092	6.84e-14	7.53e-12	DOWN
ENSG00000010810	FYN	413.021	-2.0809	0.254476	-8.17721	2.91e-16	5.08e-14	DOWN
ENSG00000010932	FMO1	1532.01	-3.65886	0.440613	-8.30403	1.01e-16	2.03e-14	DOWN
ENSG00000011422	PLAUR	3139.51	-5.05274	0.370373	-13.6423	2.24e-42	1.03e-37	DOWN
ENSG00000011600	TYROBP	195.771	-3.34039	0.481795	-6.93322	4.11e-12	3.22e-10	DOWN
ENSG00000012660	ELOVL5	975.785	-1.46904	0.203151	-7.23129	4.78e-13	4.53e-11	DOWN
ENSG00000012779	ALOX5	473.006	-1.56045	0.268273	-5.81664	6e-09	2.32e-07	DOWN
ENSG00000013016	EHD3	2513.03	-1.18009	0.170256	-6.93123	4.17e-12	3.26e-10	DOWN
ENSG00000013588	GPRC5A	10320.6	-1.26316	0.214596	-5.88623	3.95e-09	1.62e-07	DOWN
ENSG00000013725	CD6	59.2872	-2.54807	0.384122	-6.63347	3.28e-11	2.12e-09	DOWN
ENSG00000015133	CCDC88C	213.728	-1.60685	0.308601	-5.2069	1.92e-07	5.2e-06	DOWN
ENSG00000017427	IGF1	16.1491	-2.43912	0.466101	-5.23302	1.67e-07	4.6e-06	DOWN
ENSG00000017483	SLC38A5	241.635	-2.47504	0.417609	-5.92668	3.09e-09	1.29e-07	DOWN
ENSG00000018280	SLC11A1	313.823	-3.00782	0.348382	-8.63369	5.94e-18	1.59e-15	DOWN
ENSG00000018625	ATP1A2	3.2258	-1.7133	0.356999	-4.79916	1.59e-06	3.47e-05	DOWN
ENSG00000019169	MARCO	343.167	-1.93269	0.301109	-6.41858	1.38e-10	7.78e-09	DOWN
ENSG00000019186	CYP24A1	914.402	-3.80345	0.339759	-11.1945	4.34e-29	1.25e-25	DOWN
ENSG00000019582	CD74	9516.47	-2.49136	0.301087	-8.27454	1.29e-16	2.5e-14	DOWN
ENSG00000020181	ADGRA2	273.098	-1.73067	0.475279	-3.64137	0.000271187	0.00297207	DOWN
ENSG00000020577	SAMD4A	515.175	-2.28842	0.415369	-5.50937	3.6e-08	1.17e-06	DOWN
ENSG00000020633	RUNX3	77.435	-3.08243	0.368523	-8.36429	6.05e-17	1.28e-14	DOWN
ENSG00000023902	PLEKHO1	316.836	-2.8247	0.327546	-8.62382	6.48e-18	1.71e-15	DOWN
ENSG00000025039	RRAGD	246.176	-1.46429	0.254548	-5.75253	8.79e-09	3.28e-07	DOWN
ENSG00000025708	TYMP	1848.94	-2.68538	0.312977	-8.58012	9.48e-18	2.41e-15	DOWN
ENSG00000026025	VIM	6935.62	-1.4175	0.387152	-3.66135	0.000250888	0.00278545	DOWN
ENSG00000026751	SLAMF7	311.724	-3.01219	0.314023	-9.59224	8.62e-22	4.96e-19	DOWN
ENSG00000027869	SH2D2A	39.4827	-2.87466	0.410439	-7.00386	2.49e-12	2.07e-10	DOWN
ENSG00000028137	TNFRSF1B	338.321	-3.50446	0.387909	-9.03424	1.65e-19	6.28e-17	DOWN
ENSG00000028277	POU2F2	108.186	-1.8148	0.322776	-5.62247	1.88e-08	6.53e-07	DOWN
ENSG00000029153	BMAL2	689.588	-3.04804	0.363331	-8.38917	4.9e-17	1.07e-14	DOWN
ENSG00000031081	ARHGAP31	610.306	-1.8019	0.269249	-6.69233	2.2e-11	1.48e-09	DOWN
ENSG00000033327	GAB2	384.995	-1.13973	0.207857	-5.48323	4.18e-08	1.33e-06	DOWN
ENSG00000034053	APBA2	49.125	-2.82902	0.405318	-6.97976	2.96e-12	2.39e-10	DOWN
ENSG00000036672	USP2	113.816	-1.64582	0.29125	-5.65088	1.6e-08	5.66e-07	DOWN
ENSG00000037280	FLT4	18.6704	-3.30026	0.640542	-5.1523	2.57e-07	6.78e-06	DOWN
ENSG00000038295	TLL1	141.874	-2.01716	0.40246	-5.01207	5.38e-07	1.3e-05	DOWN
ENSG00000038382	TRIO	4157.33	-1.15333	0.172738	-6.67674	2.44e-11	1.62e-09	DOWN
ENSG00000038427	VCAN	4539.16	-5.36226	0.653192	-8.20932	2.22e-16	4.06e-14	DOWN
ENSG00000038945	MSR1	523.218	-4.71844	0.522727	-9.02657	1.77e-19	6.68e-17	DOWN
ENSG00000039139	DNAH5	295.45	-1.65771	0.261927	-6.32891	2.47e-10	1.33e-08	DOWN
ENSG00000039560	RAI14	1277.98	-1.68434	0.218859	-7.69604	1.4e-14	1.75e-12	DOWN
ENSG00000041982	TNC	4149.89	-3.39643	0.491459	-6.91091	4.82e-12	3.74e-10	DOWN
ENSG00000042980	ADAM28	279.003	-3.08567	0.391444	-7.8828	3.2e-15	4.73e-13	DOWN
ENSG00000043462	LCP2	247.984	-3.58324	0.376024	-9.52929	1.58e-21	8.28e-19	DOWN
ENSG00000044524	EPHA3	44.7497	-3.63186	0.561176	-6.47187	9.68e-11	5.66e-09	DOWN
ENSG00000044574	HSPA5	21737.4	-1.41986	0.245118	-5.79257	6.93e-09	2.64e-07	DOWN
ENSG00000047457	CP	384.789	-2.14941	0.467943	-4.59331	4.36e-06	8.48e-05	DOWN
ENSG00000047936	ROS1	11.4149	-1.83681	0.665533	-2.75991	0.00578165	0.0362265	DOWN
ENSG00000048052	HDAC9	459.686	-1.57406	0.316832	-4.96814	6.76e-07	1.6e-05	DOWN
ENSG00000049192	ADAMTS6	78.5213	-3.48942	0.438205	-7.96299	1.68e-15	2.57e-13	DOWN
ENSG00000049249	TNFRSF9	33.5889	-4.18329	0.598786	-6.9863	2.82e-12	2.3e-10	DOWN
ENSG00000049540	ELN	264.239	-2.1009	0.649232	-3.23598	0.00121228	0.0103242	DOWN
ENSG00000050438	SLC4A8	159.96	-1.29896	0.334745	-3.88045	0.000104261	0.00132332	DOWN
ENSG00000050555	LAMC3	22.923	-1.65448	0.494867	-3.34328	0.000827934	0.00754108	DOWN
ENSG00000050628	PTGER3	62.1426	-2.54087	0.534854	-4.75058	2.03e-06	4.28e-05	DOWN
ENSG00000050730	TNIP3	35.1306	-1.98478	0.45528	-4.35947	1.3e-05	0.000219752	DOWN
ENSG00000054356	PTPRN	8.23145	-1.43734	0.451307	-3.18483	0.00144838	0.0119521	DOWN
ENSG00000054967	RELT	677.872	-1.49006	0.20809	-7.16065	8.03e-13	7.33e-11	DOWN
ENSG00000055732	MCOLN3	90.6907	-1.74764	0.338253	-5.16666	2.38e-07	6.33e-06	DOWN
ENSG00000057252	SOAT1	1304.06	-1.07061	0.158089	-6.77219	1.27e-11	8.94e-10	DOWN
ENSG00000057294	PKP2	1511.12	-1.2531	0.186193	-6.73011	1.7e-11	1.17e-09	DOWN
ENSG00000057657	PRDM1	559.138	-2.95492	0.285504	-10.3498	4.19e-25	4.94e-22	DOWN
ENSG00000057704	TMCC3	2297.17	-1.42751	0.185968	-7.6761	1.64e-14	2.01e-12	DOWN
ENSG00000058085	LAMC2	14363.3	-1.75982	0.205594	-8.55968	1.13e-17	2.81e-15	DOWN
ENSG00000058091	CDK14	412.842	-1.56397	0.255168	-6.12917	8.83e-10	4.21e-08	DOWN
ENSG00000059377	TBXAS1	151.71	-2.96775	0.368372	-8.05638	7.86e-16	1.28e-13	DOWN
ENSG00000059728	MXD1	2810.92	-1.09361	0.146164	-7.4821	7.31e-14	8.03e-12	DOWN
ENSG00000059804	SLC2A3	899.12	-3.61686	0.347084	-10.4207	1.99e-25	2.55e-22	DOWN
ENSG00000060718	COL11A1	2146.66	-3.80128	0.815597	-4.66073	3.15e-06	6.35e-05	DOWN
ENSG00000060982	BCAT1	1043.3	-2.29726	0.31528	-7.28641	3.18e-13	3.12e-11	DOWN
ENSG00000061337	LZTS1	71.778	-1.40311	0.433989	-3.23305	0.00122475	0.0104131	DOWN
ENSG00000061455	PRDM6	37.826	-1.48074	0.252033	-5.87518	4.22e-09	1.72e-07	DOWN
ENSG00000061918	GUCY1B1	150.686	-2.35048	0.328356	-7.15834	8.17e-13	7.44e-11	DOWN
ENSG00000062582	MRPS24	32.4892	-1.42807	0.23325	-6.1225	9.21e-10	4.38e-08	DOWN
ENSG00000062716	VMP1	8586.77	-1.79571	0.173189	-10.3685	3.45e-25	4.29e-22	DOWN
ENSG00000063438	AHRR	9.95905	-1.59017	0.421402	-3.77352	0.000160959	0.00192903	DOWN
ENSG00000064042	LIMCH1	445.438	-1.17272	0.353685	-3.31572	0.000914063	0.00819415	DOWN
ENSG00000064205	CCN5	9.7907	-1.47195	0.354664	-4.15027	3.32e-05	0.000496422	DOWN
ENSG00000064655	EYA2	271.59	-1.13745	0.22307	-5.09909	3.41e-07	8.73e-06	DOWN
ENSG00000064692	SNCAIP	52.8361	-1.69042	0.328304	-5.14893	2.62e-07	6.9e-06	DOWN
ENSG00000064989	CALCRL	90.7128	-1.43392	0.39297	-3.64892	0.000263343	0.00289583	DOWN
ENSG00000065413	ANKRD44	729.761	-1.05012	0.201041	-5.22342	1.76e-07	4.82e-06	DOWN
ENSG00000065609	SNAP91	1.72166	-1.29433	0.484467	-2.67166	0.00754769	0.0445491	DOWN
ENSG00000065675	PRKCQ	74.1121	-2.83355	0.412225	-6.87381	6.25e-12	4.73e-10	DOWN
ENSG00000065989	PDE4A	92.6773	-1.31569	0.383726	-3.42873	0.000606418	0.00584033	DOWN
ENSG00000066056	TIE1	18.0187	-1.54452	0.406837	-3.7964	0.000146812	0.00177521	DOWN
ENSG00000066294	CD84	332.995	-4.74165	0.448106	-10.5815	3.63e-26	5.76e-23	DOWN
ENSG00000066336	SPI1	133.53	-2.56751	0.458996	-5.59375	2.22e-08	7.61e-07	DOWN
ENSG00000066629	EML1	241.632	-2.83417	0.341043	-8.31029	9.55e-17	1.95e-14	DOWN
ENSG00000067082	KLF6	4780.24	-1.82786	0.208732	-8.75696	2.01e-18	5.91e-16	DOWN
ENSG00000068366	ACSL4	2786.3	-1.09748	0.156995	-6.99051	2.74e-12	2.24e-10	DOWN
ENSG00000069011	PITX1	785.394	-1.23398	0.250216	-4.93164	8.15e-07	1.9e-05	DOWN
ENSG00000069122	ADGRF5	34.7182	-2.20146	0.402876	-5.46437	4.65e-08	1.46e-06	DOWN
ENSG00000069188	SDK2	756.758	-1.27911	0.211817	-6.03874	1.55e-09	6.94e-08	DOWN
ENSG00000069431	ABCC9	26.4767	-2.11637	0.622808	-3.39812	0.000678519	0.00640596	DOWN
ENSG00000069482	GAL	3.61417	-3.36844	0.797456	-4.22399	2.4e-05	0.000374112	DOWN
ENSG00000069696	DRD4	6.97455	-1.80007	0.460293	-3.91071	9.2e-05	0.00118903	DOWN
ENSG00000070031	SCT	1.72955	-2.71106	0.57436	-4.72015	2.36e-06	4.88e-05	DOWN
ENSG00000070404	FSTL3	682.008	-1.35485	0.269459	-5.02804	4.96e-07	1.22e-05	DOWN
ENSG00000070808	CAMK2A	33.7634	-2.08636	0.364724	-5.72037	1.06e-08	3.9e-07	DOWN
ENSG00000071246	VASH1	193.27	-1.66409	0.256651	-6.48387	8.94e-11	5.26e-09	DOWN
ENSG00000071282	LMCD1	377.419	-1.70448	0.259854	-6.55939	5.4e-11	3.35e-09	DOWN
ENSG00000071991	CDH19	19.3427	-2.45013	0.516351	-4.7451	2.08e-06	4.38e-05	DOWN
ENSG00000072110	ACTN1	3645.49	-1.77	0.24756	-7.14976	8.69e-13	7.9e-11	DOWN
ENSG00000072422	RHOBTB1	164.693	-2.61469	0.434055	-6.02387	1.7e-09	7.58e-08	DOWN
ENSG00000072694	FCGR2B	215.697	-3.56021	0.460968	-7.72334	1.13e-14	1.44e-12	DOWN
ENSG00000072858	SIDT1	44.1762	-1.67217	0.302457	-5.52862	3.23e-08	1.06e-06	DOWN
ENSG00000073146	MOV10L1	30.4785	-1.0454	0.274658	-3.80618	0.000141127	0.00171674	DOWN
ENSG00000073712	FERMT2	532.292	-1.98557	0.372023	-5.33722	9.44e-08	2.76e-06	DOWN
ENSG00000073756	PTGS2	4769.72	-2.62438	0.308413	-8.50932	1.75e-17	4.17e-15	DOWN
ENSG00000073861	TBX21	12.5143	-2.29464	0.492644	-4.65781	3.2e-06	6.42e-05	DOWN
ENSG00000074370	ATP2A3	106.841	-1.8359	0.374836	-4.89789	9.69e-07	2.21e-05	DOWN
ENSG00000074416	MGLL	412.833	-1.39429	0.286405	-4.86824	1.13e-06	2.54e-05	DOWN
ENSG00000074590	NUAK1	571.573	-1.90132	0.290571	-6.54338	6.01e-11	3.71e-09	DOWN
ENSG00000074657	ZNF532	1539.13	-1.60967	0.203714	-7.90163	2.75e-15	4.12e-13	DOWN
ENSG00000074660	SCARF1	89.8207	-1.41202	0.31378	-4.50003	6.79e-06	0.000125462	DOWN
ENSG00000075223	SEMA3C	3328.86	-1.54274	0.243402	-6.33824	2.32e-10	1.26e-08	DOWN
ENSG00000075618	FSCN1	2656.46	-1.50237	0.274781	-5.46754	4.56e-08	1.44e-06	DOWN
ENSG00000075884	ARHGAP15	96.8002	-3.52441	0.411156	-8.57196	1.02e-17	2.57e-15	DOWN
ENSG00000076662	ICAM3	13.8319	-1.41882	0.375427	-3.77921	0.000157327	0.00189093	DOWN
ENSG00000077238	IL4R	1706.9	-1.23373	0.214512	-5.75132	8.85e-09	3.3e-07	DOWN
ENSG00000077264	PAK3	31.2024	-2.86016	0.491672	-5.81721	5.98e-09	2.31e-07	DOWN
ENSG00000077274	CAPN6	98.0922	-2.61585	0.523298	-4.99878	5.77e-07	1.39e-05	DOWN
ENSG00000077498	TYR	56.9666	-4.76062	0.68232	-6.97711	3.01e-12	2.42e-10	DOWN
ENSG00000077522	ACTN2	7.47557	-2.44037	0.403553	-6.04722	1.47e-09	6.65e-08	DOWN
ENSG00000077943	ITGA8	30.6257	-2.34831	0.5199	-4.51684	6.28e-06	0.000117176	DOWN
ENSG00000077984	CST7	45.1431	-2.79507	0.385818	-7.24453	4.34e-13	4.14e-11	DOWN
ENSG00000078081	LAMP3	357.896	-2.65517	0.26806	-9.90514	3.95e-23	3.19e-20	DOWN
ENSG00000078098	FAP	589.446	-2.68086	0.527746	-5.07983	3.78e-07	9.55e-06	DOWN
ENSG00000078401	EDN1	619.337	-1.03743	0.200786	-5.16687	2.38e-07	6.32e-06	DOWN
ENSG00000078589	P2RY10	36.0007	-3.43227	0.480269	-7.14655	8.9e-13	8.07e-11	DOWN
ENSG00000078596	ITM2A	46.3529	-1.82263	0.404642	-4.5043	6.66e-06	0.000123407	DOWN
ENSG00000078725	BRINP1	66.6768	-1.97781	0.271057	-7.29666	2.95e-13	2.91e-11	DOWN
ENSG00000079215	SLC1A3	716.158	-2.38946	0.304144	-7.85633	3.96e-15	5.67e-13	DOWN
ENSG00000079263	SP140	285.92	-1.31647	0.279699	-4.70675	2.52e-06	5.17e-05	DOWN
ENSG00000079308	TNS1	1531.61	-1.38115	0.307078	-4.49773	6.87e-06	0.000126522	DOWN
ENSG00000079385	CEACAM1	656.692	-1.72995	0.275519	-6.27888	3.41e-10	1.78e-08	DOWN
ENSG00000079819	EPB41L2	1247.81	-1.00069	0.304043	-3.29126	0.000997386	0.00878812	DOWN
ENSG00000080166	DCT	236.1	-1.78963	0.395463	-4.5254	6.03e-06	0.000113128	DOWN
ENSG00000080644	CHRNA3	105.292	-2.45467	0.339613	-7.22786	4.91e-13	4.61e-11	DOWN
ENSG00000081041	CXCL2	124.886	-4.28048	0.52201	-8.2	2.4e-16	4.32e-14	DOWN
ENSG00000081051	AFP	50.9833	-1.01911	0.201925	-5.04697	4.49e-07	1.12e-05	DOWN
ENSG00000081189	MEF2C	138.105	-3.01314	0.415584	-7.25037	4.16e-13	3.98e-11	DOWN
ENSG00000081237	PTPRC	1279.05	-3.91388	0.372886	-10.4962	8.99e-26	1.33e-22	DOWN
ENSG00000081479	LRP2	7.56161	-1.79554	0.520966	-3.44656	0.000567781	0.00552041	DOWN
ENSG00000081985	IL12RB2	225.005	-1.14606	0.326673	-3.50829	0.000451005	0.00456735	DOWN
ENSG00000082074	FYB1	1171.56	-1.53793	0.208974	-7.35944	1.85e-13	1.88e-11	DOWN
ENSG00000082397	EPB41L3	835.93	-1.46305	0.231447	-6.32132	2.59e-10	1.39e-08	DOWN
ENSG00000082482	KCNK2	17.5713	-3.63386	0.665273	-5.46222	4.7e-08	1.48e-06	DOWN
ENSG00000083782	EPYC	19.8655	-2.93306	0.503115	-5.8298	5.55e-09	2.16e-07	DOWN
ENSG00000085265	FCN1	25.3046	-3.39563	0.759686	-4.46978	7.83e-06	0.000141907	DOWN
ENSG00000085276	MECOM	223.494	-1.75214	0.294309	-5.9534	2.63e-09	1.12e-07	DOWN
ENSG00000085514	PILRA	170.918	-1.27746	0.310043	-4.12027	3.78e-05	0.000556823	DOWN
ENSG00000085563	ABCB1	42.5176	-2.64566	0.308734	-8.56939	1.04e-17	2.61e-15	DOWN
ENSG00000085741	WNT11	16.3031	-2.42669	0.486701	-4.98599	6.16e-07	1.48e-05	DOWN
ENSG00000085831	TTC39A	126.105	-1.24971	0.246973	-5.06011	4.19e-07	1.05e-05	DOWN
ENSG00000086288	NME8	6.13006	-1.59595	0.583333	-2.73591	0.00622082	0.0383667	DOWN
ENSG00000086300	SNX10	170.248	-1.55374	0.280047	-5.54814	2.89e-08	9.61e-07	DOWN
ENSG00000086506	HBQ1	1.70551	-1.28658	0.43236	-2.97572	0.00292299	0.0210702	DOWN
ENSG00000086544	ITPKC	6380.98	-1.42933	0.203342	-7.02917	2.08e-12	1.76e-10	DOWN
ENSG00000086548	CEACAM6	2574.4	-1.5552	0.28076	-5.53925	3.04e-08	1.01e-06	DOWN
ENSG00000086730	LAT2	177.605	-1.26304	0.200052	-6.31357	2.73e-10	1.45e-08	DOWN
ENSG00000086991	NOX4	116.592	-4.00772	0.516677	-7.75671	8.72e-15	1.16e-12	DOWN
ENSG00000087074	PPP1R15A	8328.93	-3.37656	0.322153	-10.4812	1.05e-25	1.51e-22	DOWN
ENSG00000087076	HSD17B14	62.3088	-1.46582	0.368202	-3.98103	6.86e-05	0.000923394	DOWN
ENSG00000087085	ACHE	28.2126	-1.80243	0.359291	-5.01662	5.26e-07	1.28e-05	DOWN
ENSG00000087086	FTL	29709.7	-1.09571	0.203387	-5.38731	7.15e-08	2.15e-06	DOWN
ENSG00000087116	ADAMTS2	608.728	-2.93208	0.580207	-5.0535	4.34e-07	1.08e-05	DOWN
ENSG00000087128	TMPRSS11E	33.3134	-3.52489	0.483325	-7.293	3.03e-13	2.99e-11	DOWN
ENSG00000087237	CETP	13.3212	-1.9942	0.377752	-5.27911	1.3e-07	3.68e-06	DOWN
ENSG00000087253	LPCAT2	437.754	-1.25708	0.217409	-5.78207	7.38e-09	2.78e-07	DOWN
ENSG00000087303	NID2	156.211	-2.77917	0.342868	-8.10566	5.25e-16	8.74e-14	DOWN
ENSG00000087494	PTHLH	72.4424	-3.07959	0.373989	-8.23444	1.8e-16	3.36e-14	DOWN
ENSG00000087589	CASS4	45.8294	-2.01131	0.290355	-6.92709	4.3e-12	3.35e-10	DOWN
ENSG00000088340	FER1L4	98.2101	-1.09032	0.300637	-3.62669	0.00028708	0.0031291	DOWN
ENSG00000088386	SLC15A1	192.412	-1.39979	0.307716	-4.54896	5.39e-06	0.000102343	DOWN
ENSG00000088826	SMOX	114.454	-2.58758	0.35499	-7.28915	3.12e-13	3.07e-11	DOWN
ENSG00000088827	SIGLEC1	138.373	-4.47126	0.569688	-7.84862	4.21e-15	5.99e-13	DOWN
ENSG00000088881	EBF4	106.261	-1.57267	0.335178	-4.69204	2.7e-06	5.52e-05	DOWN
ENSG00000088882	CPXM1	176.55	-2.72627	0.817102	-3.33651	0.000848359	0.00769967	DOWN
ENSG00000088992	TESC	7.38044	-2.58066	0.404817	-6.37488	1.83e-10	1.01e-08	DOWN
ENSG00000089012	SIRPG	8.79622	-1.44587	0.476161	-3.03652	0.00239324	0.0179638	DOWN
ENSG00000089250	NOS1	319.687	-1.18093	0.328709	-3.59264	0.00032735	0.00349191	DOWN
ENSG00000089327	FXYD5	441.013	-1.00881	0.380972	-2.64799	0.00809708	0.0470076	DOWN
ENSG00000089351	GRAMD1A	378.192	-1.25752	0.263705	-4.76865	1.85e-06	3.96e-05	DOWN
ENSG00000089692	LAG3	29.2302	-1.20678	0.338529	-3.56478	0.000364156	0.00381899	DOWN
ENSG00000089820	ARHGAP4	199.065	-1.31092	0.293457	-4.46716	7.93e-06	0.00014343	DOWN
ENSG00000090104	RGS1	438.156	-4.2177	0.461673	-9.13571	6.5e-20	2.67e-17	DOWN
ENSG00000090339	ICAM1	544.706	-3.51645	0.435175	-8.08055	6.45e-16	1.06e-13	DOWN
ENSG00000090376	IRAK3	559.303	-1.41256	0.273986	-5.15558	2.53e-07	6.68e-06	DOWN
ENSG00000090382	LYZ	2452.25	-5.25557	0.518611	-10.1339	3.91e-24	3.99e-21	DOWN
ENSG00000090530	P3H2	3148.04	-1.09672	0.120651	-9.09001	9.9e-20	3.93e-17	DOWN
ENSG00000090659	CD209	24.3475	-3.87324	0.667681	-5.80104	6.59e-09	2.52e-07	DOWN
ENSG00000090924	PLEKHG2	288.654	-2.27828	0.313448	-7.26845	3.64e-13	3.51e-11	DOWN
ENSG00000091129	NRCAM	99.9646	-2.71303	0.31472	-8.62047	6.67e-18	1.75e-15	DOWN
ENSG00000091831	ESR1	309.685	-1.00182	0.234177	-4.27805	1.89e-05	0.000302802	DOWN
ENSG00000091972	CD200	45.9271	-1.42538	0.280798	-5.07617	3.85e-07	9.71e-06	DOWN
ENSG00000091986	CCDC80	1551.16	-2.71291	0.385393	-7.03935	1.93e-12	1.65e-10	DOWN
ENSG00000092067	CEBPE	2.80743	-1.54641	0.539445	-2.86666	0.00414828	0.0279262	DOWN
ENSG00000092295	TGM1	4160.16	-1.66543	0.261732	-6.36309	1.98e-10	1.09e-08	DOWN
ENSG00000092607	TBX15	5.19899	-1.1182	0.423458	-2.64064	0.00827493	0.0478108	DOWN
ENSG00000093072	ADA2	300.752	-1.88385	0.3147	-5.98617	2.15e-09	9.29e-08	DOWN
ENSG00000093134	VNN3P	77.7597	-1.79914	0.366872	-4.90401	9.39e-07	2.15e-05	DOWN
ENSG00000094755	GABRP	351.4	-1.77486	0.471914	-3.76098	0.000169246	0.00200898	DOWN
ENSG00000094963	FMO2	136.149	-1.71342	0.407441	-4.20532	2.61e-05	0.000402689	DOWN
ENSG00000095303	PTGS1	386.235	-1.56922	0.259485	-6.04743	1.47e-09	6.64e-08	DOWN
ENSG00000095397	WHRN	295.932	-2.27852	0.323326	-7.04713	1.83e-12	1.57e-10	DOWN
ENSG00000095752	IL11	232.563	-4.15874	0.457833	-9.08353	1.05e-19	4.13e-17	DOWN
ENSG00000095917	TPSD1	2.69826	-2.96545	0.939897	-3.15507	0.00160457	0.0130054	DOWN
ENSG00000095970	TREM2	63.5276	-3.99218	0.511608	-7.80321	6.04e-15	8.31e-13	DOWN
ENSG00000096996	IL12RB1	36.1828	-2.87241	0.411958	-6.97257	3.11e-12	2.49e-10	DOWN
ENSG00000099250	NRP1	2428.52	-1.31768	0.167636	-7.8604	3.83e-15	5.52e-13	DOWN
ENSG00000099822	HCN2	6.68044	-1.87422	0.40522	-4.62519	3.74e-06	7.37e-05	DOWN
ENSG00000099834	CDHR5	16.6429	-1.6055	0.450676	-3.56243	0.000367439	0.00384816	DOWN
ENSG00000099860	GADD45B	2901.47	-1.92985	0.275005	-7.01751	2.26e-12	1.9e-10	DOWN
ENSG00000099953	MMP11	1070.8	-3.76813	0.599125	-6.2894	3.19e-10	1.67e-08	DOWN
ENSG00000099954	CECR2	68.2548	-1.63572	0.40298	-4.05905	4.93e-05	0.000697778	DOWN
ENSG00000099958	DERL3	10.0454	-1.01913	0.303822	-3.35437	0.000795469	0.00730615	DOWN
ENSG00000099985	OSM	35.8873	-4.89721	0.554451	-8.83254	1.02e-18	3.25e-16	DOWN
ENSG00000099998	GGT5	100.192	-1.9454	0.490612	-3.96525	7.33e-05	0.000980085	DOWN
ENSG00000100055	CYTH4	247.957	-3.59704	0.437067	-8.22996	1.87e-16	3.47e-14	DOWN
ENSG00000100077	GRK3	437.603	-1.2768	0.204427	-6.24578	4.22e-10	2.15e-08	DOWN
ENSG00000100078	PLA2G3	41.9872	-1.65855	0.40814	-4.06369	4.83e-05	0.000687005	DOWN
ENSG00000100097	LGALS1	2637.26	-1.32395	0.309671	-4.27533	1.91e-05	0.000306088	DOWN
ENSG00000100170	SLC5A1	19.7616	-1.39441	0.317024	-4.39844	1.09e-05	0.000188048	DOWN
ENSG00000100292	HMOX1	833.6	-1.66461	0.227624	-7.313	2.61e-13	2.6e-11	DOWN
ENSG00000100336	APOL4	230.844	-2.23555	0.455126	-4.91194	9.02e-07	2.08e-05	DOWN
ENSG00000100342	APOL1	1076.79	-2.10173	0.254594	-8.25524	1.52e-16	2.87e-14	DOWN
ENSG00000100365	NCF4	139.218	-1.27228	0.243577	-5.22331	1.76e-07	4.82e-06	DOWN
ENSG00000100368	CSF2RB	206.494	-3.99686	0.456629	-8.75298	2.08e-18	6.09e-16	DOWN
ENSG00000100385	IL2RB	100.904	-2.29012	0.314882	-7.27294	3.52e-13	3.41e-11	DOWN
ENSG00000100433	KCNK10	18.8468	-2.77768	0.637651	-4.35612	1.32e-05	0.000222649	DOWN
ENSG00000100448	CTSG	12.1925	-1.92597	0.591347	-3.25691	0.00112631	0.00971074	DOWN
ENSG00000100450	GZMH	24.4626	-2.26749	0.469796	-4.82655	1.39e-06	3.07e-05	DOWN
ENSG00000100453	GZMB	43.1334	-2.43432	0.390936	-6.22689	4.76e-10	2.4e-08	DOWN
ENSG00000100625	SIX4	36.2181	-2.063	0.340459	-6.05946	1.37e-09	6.23e-08	DOWN
ENSG00000100867	DHRS2	24.8297	-1.45386	0.350856	-4.14376	3.42e-05	0.000508424	DOWN
ENSG00000100906	NFKBIA	6423.49	-1.04186	0.168973	-6.16585	7.01e-10	3.41e-08	DOWN
ENSG00000100979	PLTP	509.678	-1.62225	0.298638	-5.43215	5.57e-08	1.71e-06	DOWN
ENSG00000100985	MMP9	705.207	-8.13792	0.731871	-11.1193	1.01e-28	2.58e-25	DOWN
ENSG00000101000	PROCR	114.568	-1.42963	0.307499	-4.64923	3.33e-06	6.65e-05	DOWN
ENSG00000101017	CD40	330.408	-1.38843	0.214933	-6.45983	1.05e-10	6.09e-09	DOWN
ENSG00000101082	SLA2	66.0754	-1.42175	0.340399	-4.17671	2.96e-05	0.000448669	DOWN
ENSG00000101115	SALL4	92.8685	-1.77911	0.318349	-5.58856	2.29e-08	7.78e-07	DOWN
ENSG00000101160	CTSZ	2691.26	-1.00518	0.188249	-5.33964	9.31e-08	2.73e-06	DOWN
ENSG00000101194	SLC17A9	89.6087	-1.22478	0.450862	-2.71652	0.00659713	0.0401599	DOWN
ENSG00000101230	ISM1	80.2158	-1.32568	0.221228	-5.99235	2.07e-09	8.98e-08	DOWN
ENSG00000101265	RASSF2	565.091	-2.44264	0.401749	-6.08003	1.2e-09	5.54e-08	DOWN
ENSG00000101307	SIRPB1	29.9669	-1.67442	0.414286	-4.0417	5.31e-05	0.000742336	DOWN
ENSG00000101335	MYL9	393.634	-1.4783	0.373758	-3.95524	7.65e-05	0.00101495	DOWN
ENSG00000101336	HCK	246.745	-4.04226	0.522219	-7.74053	9.9e-15	1.29e-12	DOWN
ENSG00000101347	SAMHD1	981.391	-1.76891	0.301443	-5.86815	4.41e-09	1.78e-07	DOWN
ENSG00000101443	WFDC2	65.4591	-1.40848	0.408337	-3.4493	0.000562036	0.00548525	DOWN
ENSG00000101445	PPP1R16B	103.346	-3.6336	0.368089	-9.87151	5.53e-23	4.17e-20	DOWN
ENSG00000101463	SYNDIG1	25.9554	-1.74757	0.636474	-2.74571	0.00603801	0.0374906	DOWN
ENSG00000101577	LPIN2	617.297	-1.33165	0.199013	-6.69125	2.21e-11	1.49e-09	DOWN
ENSG00000101665	SMAD7	539.712	-1.96618	0.261809	-7.50998	5.91e-14	6.6e-12	DOWN
ENSG00000101680	LAMA1	284.811	-1.13252	0.22238	-5.09272	3.53e-07	9e-06	DOWN
ENSG00000101871	MID1	1449.26	-1.0571	0.136593	-7.73903	1e-14	1.3e-12	DOWN
ENSG00000101890	GUCY2F	1.26816	-1.80399	0.460977	-3.9134	9.1e-05	0.00117751	DOWN
ENSG00000101916	TLR8	125.632	-4.34684	0.553355	-7.85542	3.98e-15	5.69e-13	DOWN
ENSG00000101955	SRPX	86.5729	-1.51591	0.533729	-2.84023	0.00450816	0.0297805	DOWN
ENSG00000102032	RENBP	51.0695	-2.26273	0.424434	-5.33118	9.76e-08	2.84e-06	DOWN
ENSG00000102096	PIM2	293.507	-1.62525	0.207379	-7.8371	4.61e-15	6.51e-13	DOWN
ENSG00000102245	CD40LG	8.35341	-2.61054	0.481701	-5.41943	5.98e-08	1.83e-06	DOWN
ENSG00000102265	TIMP1	3380.84	-1.17333	0.220533	-5.32045	1.04e-07	3e-06	DOWN
ENSG00000102271	KLHL4	4.10075	-1.77264	0.642932	-2.75712	0.00583122	0.0364428	DOWN
ENSG00000102287	GABRE	114.946	-3.4659	0.622869	-5.56442	2.63e-08	8.82e-07	DOWN
ENSG00000102359	SRPX2	554.177	-1.57745	0.289108	-5.45627	4.86e-08	1.52e-06	DOWN
ENSG00000102393	GLA	751.926	-1.02196	0.165177	-6.18702	6.13e-10	3.02e-08	DOWN
ENSG00000102401	ARMCX3	419.726	-1.40225	0.413201	-3.39363	0.00068972	0.00649571	DOWN
ENSG00000102445	RUBCNL	96.5326	-2.61015	0.463899	-5.62655	1.84e-08	6.4e-07	DOWN
ENSG00000102466	FGF14	339.795	-1.25324	0.383056	-3.27169	0.00106908	0.00930449	DOWN
ENSG00000102524	TNFSF13B	255.787	-1.15592	0.224244	-5.15472	2.54e-07	6.7e-06	DOWN
ENSG00000102575	ACP5	885.379	-1.21477	0.198787	-6.11095	9.9e-10	4.66e-08	DOWN
ENSG00000102683	SGCG	2.52092	-1.51596	0.570808	-2.65581	0.0079117	0.0461938	DOWN
ENSG00000102755	FLT1	243.332	-1.88014	0.429648	-4.37599	1.21e-05	0.000205934	DOWN
ENSG00000102760	RGCC	105.553	-3.70688	0.451793	-8.20481	2.31e-16	4.18e-14	DOWN
ENSG00000102794	ACOD1	2.64236	-1.99007	0.631698	-3.15035	0.00163074	0.0131872	DOWN
ENSG00000102802	MEDAG	61.1828	-1.70832	0.466258	-3.6639	0.000248406	0.00276189	DOWN
ENSG00000102879	CORO1A	290.942	-1.37707	0.321051	-4.28927	1.79e-05	0.000290135	DOWN
ENSG00000102962	CCL22	27.8693	-2.03405	0.380489	-5.3459	9e-08	2.65e-06	DOWN
ENSG00000103044	HAS3	211.476	-1.45891	0.295048	-4.94464	7.63e-07	1.78e-05	DOWN
ENSG00000103187	COTL1	559.466	-1.74241	0.254815	-6.83795	8.03e-12	5.94e-10	DOWN
ENSG00000103196	CRISPLD2	794.005	-2.33421	0.284793	-8.19617	2.48e-16	4.39e-14	DOWN
ENSG00000103222	ABCC1	1160.61	-1.00692	0.152286	-6.61203	3.79e-11	2.43e-09	DOWN
ENSG00000103241	FOXF1	4.04765	-2.0865	0.619857	-3.3661	0.000762399	0.00705595	DOWN
ENSG00000103313	MEFV	40.7247	-2.65859	0.400198	-6.64319	3.07e-11	1.99e-09	DOWN
ENSG00000103449	SALL1	1.81839	-2.98706	0.614244	-4.86299	1.16e-06	2.6e-05	DOWN
ENSG00000103460	TOX3	2.32091	-2.31955	0.55593	-4.17238	3.01e-05	0.000456233	DOWN
ENSG00000103472	RRN3P2	5.19202	-2.90725	0.509717	-5.70365	1.17e-08	4.26e-07	DOWN
ENSG00000103522	IL21R	54.0603	-2.85256	0.413301	-6.9019	5.13e-12	3.94e-10	DOWN
ENSG00000103569	AQP9	82.7765	-5.19249	0.672	-7.72692	1.1e-14	1.41e-12	DOWN
ENSG00000103710	RASL12	3.40193	-1.75702	0.631413	-2.78269	0.00539111	0.0342796	DOWN
ENSG00000103742	IGDCC4	72.6847	-2.36992	0.496402	-4.7742	1.8e-06	3.87e-05	DOWN
ENSG00000104043	ATP8B4	228.675	-2.58974	0.296665	-8.72949	2.56e-18	7.4e-16	DOWN
ENSG00000104059	ENTREP2	37.7493	-1.79278	0.403314	-4.44511	8.78e-06	0.000156431	DOWN
ENSG00000104219	ZDHHC2	278.34	-1.4451	0.2693	-5.36613	8.04e-08	2.39e-06	DOWN
ENSG00000104237	RP1	224.528	-2.8756	0.386281	-7.44431	9.75e-14	1.04e-11	DOWN
ENSG00000104312	RIPK2	759.099	-1.39422	0.178422	-7.81417	5.53e-15	7.69e-13	DOWN
ENSG00000104321	TRPA1	26.1848	-3.48411	0.564011	-6.17737	6.52e-10	3.19e-08	DOWN
ENSG00000104415	CCN4	519.258	-2.82371	0.474947	-5.9453	2.76e-09	1.17e-07	DOWN
ENSG00000104419	NDRG1	13881.6	-1.23013	0.174892	-7.03366	2.01e-12	1.71e-10	DOWN
ENSG00000104427	ZC2HC1A	112.012	-1.30212	0.226993	-5.73639	9.67e-09	3.58e-07	DOWN
ENSG00000104432	IL7	41.8676	-2.56476	0.393009	-6.52595	6.76e-11	4.11e-09	DOWN
ENSG00000104490	NCALD	69.1492	-1.36643	0.305653	-4.47054	7.8e-06	0.000141569	DOWN
ENSG00000104722	NEFM	4.77429	-1.24901	0.46462	-2.68824	0.00718293	0.0429529	DOWN
ENSG00000104804	TULP2	13.6864	-1.48712	0.465906	-3.19189	0.00141344	0.0117163	DOWN
ENSG00000104808	DHDH	12.6431	-1.15356	0.320312	-3.60137	0.000316546	0.00339714	DOWN
ENSG00000104833	TUBB4A	4.0389	-1.25765	0.429049	-2.93125	0.00337596	0.0237111	DOWN
ENSG00000104856	RELB	564.294	-1.04875	0.200065	-5.24204	1.59e-07	4.4e-06	DOWN
ENSG00000104894	CD37	74.5646	-1.68995	0.395228	-4.27588	1.9e-05	0.000305438	DOWN
ENSG00000104903	LYL1	32.6359	-1.63067	0.3576	-4.56005	5.11e-06	9.77e-05	DOWN
ENSG00000104951	IL4I1	87.9415	-5.12242	0.522555	-9.80263	1.1e-22	7.64e-20	DOWN
ENSG00000104967	NOVA2	2.28026	-2.56763	0.577844	-4.44346	8.85e-06	0.000157215	DOWN
ENSG00000104970	KIR3DX1	0.744625	-1.77293	0.518646	-3.41839	0.000629937	0.0060252	DOWN
ENSG00000104972	LILRB1	91.6983	-3.77243	0.507267	-7.43677	1.03e-13	1.1e-11	DOWN
ENSG00000104974	LILRA1	17.152	-1.60734	0.520713	-3.0868	0.00202323	0.0156829	DOWN
ENSG00000104998	IL27RA	40.7169	-3.07136	0.429836	-7.14542	8.97e-13	8.1e-11	DOWN
ENSG00000105122	RASAL3	64.6202	-2.1177	0.372926	-5.67859	1.36e-08	4.88e-07	DOWN
ENSG00000105131	EPHX3	36.2797	-1.75959	0.318105	-5.53148	3.18e-08	1.05e-06	DOWN
ENSG00000105137	SYDE1	258.001	-1.01651	0.305402	-3.32842	0.000873402	0.00788651	DOWN
ENSG00000105141	CASP14	18.3913	-3.80288	0.798738	-4.76111	1.93e-06	4.1e-05	DOWN
ENSG00000105245	NUMBL	402.819	-1.30302	0.246579	-5.28438	1.26e-07	3.59e-06	DOWN
ENSG00000105246	EBI3	6.97552	-4.33036	0.588788	-7.35471	1.91e-13	1.93e-11	DOWN
ENSG00000105290	APLP1	36.011	-1.28051	0.327769	-3.90673	9.36e-05	0.00120638	DOWN
ENSG00000105327	BBC3	141.735	-1.8335	0.297745	-6.15795	7.37e-10	3.57e-08	DOWN
ENSG00000105329	TGFB1	1129.04	-1.36592	0.287114	-4.75739	1.96e-06	4.16e-05	DOWN
ENSG00000105352	CEACAM4	21.6807	-1.80821	0.488792	-3.69935	0.000216155	0.00246284	DOWN
ENSG00000105366	SIGLEC8	3.80818	-1.76777	0.612584	-2.88576	0.00390464	0.0265762	DOWN
ENSG00000105369	CD79A	12.3947	-2.94429	0.405208	-7.26613	3.7e-13	3.57e-11	DOWN
ENSG00000105374	NKG7	36.472	-2.15633	0.406345	-5.30664	1.12e-07	3.21e-06	DOWN
ENSG00000105376	ICAM5	15.2777	-1.77599	0.454674	-3.90607	9.38e-05	0.00120903	DOWN
ENSG00000105383	CD33	42.1261	-2.82309	0.51453	-5.48673	4.09e-08	1.31e-06	DOWN
ENSG00000105388	CEACAM5	1827.45	-2.55559	0.346653	-7.37217	1.68e-13	1.73e-11	DOWN
ENSG00000105427	CNFN	114.604	-1.95939	0.315528	-6.20989	5.3e-10	2.65e-08	DOWN
ENSG00000105492	SIGLEC6	5.2361	-2.19126	0.733721	-2.9865	0.0028219	0.0204891	DOWN
ENSG00000105509	HAS1	67.8672	-1.2797	0.295361	-4.33267	1.47e-05	0.000244528	DOWN
ENSG00000105559	PLEKHA4	181.877	-1.30836	0.31232	-4.18916	2.8e-05	0.000428005	DOWN
ENSG00000105609	LILRB5	38.127	-3.63869	0.644169	-5.64865	1.62e-08	5.71e-07	DOWN
ENSG00000105639	JAK3	181.698	-2.0891	0.319395	-6.54081	6.12e-11	3.76e-09	DOWN
ENSG00000105655	ISYNA1	441.095	-1.06541	0.302739	-3.51925	0.000432772	0.00441673	DOWN
ENSG00000105664	COMP	82.5785	-2.50136	0.562846	-4.44412	8.83e-06	0.000157034	DOWN
ENSG00000105697	HAMP	12.5458	-1.97983	0.458776	-4.31548	1.59e-05	0.000261816	DOWN
ENSG00000105711	SCN1B	22.1218	-1.94957	0.421031	-4.63047	3.65e-06	7.21e-05	DOWN
ENSG00000105810	CDK6	4275.02	-1.07939	0.196231	-5.50064	3.78e-08	1.22e-06	DOWN
ENSG00000105825	TFPI2	104.514	-4.60869	0.480131	-9.59881	8.09e-22	4.71e-19	DOWN
ENSG00000105851	PIK3CG	230.082	-2.41314	0.36504	-6.61062	3.83e-11	2.44e-09	DOWN
ENSG00000105852	PON3	9.30636	-1.2906	0.353278	-3.6532	0.00025899	0.00285609	DOWN
ENSG00000105894	PTN	376.988	-1.67571	0.413707	-4.05047	5.11e-05	0.000718552	DOWN
ENSG00000105929	ATP6V0A4	89.1004	-1.61446	0.370567	-4.35674	1.32e-05	0.000222104	DOWN
ENSG00000105967	TFEC	199.148	-4.41738	0.464283	-9.51442	1.83e-21	9.44e-19	DOWN
ENSG00000105989	WNT2	74.7838	-4.99563	0.838998	-5.95428	2.61e-09	1.11e-07	DOWN
ENSG00000105991	HOXA1	1.07205	-2.50308	0.731831	-3.4203	0.00062552	0.00599026	DOWN
ENSG00000106018	VIPR2	9.54611	-1.2322	0.370571	-3.32513	0.000883759	0.00796596	DOWN
ENSG00000106034	CPED1	314.235	-1.3902	0.462989	-3.00265	0.00267636	0.0196371	DOWN
ENSG00000106089	STX1A	177.36	-1.02237	0.257372	-3.97233	7.12e-05	0.000955578	DOWN
ENSG00000106178	CCL24	8.71606	-4.50855	0.672565	-6.70351	2.03e-11	1.38e-09	DOWN
ENSG00000106278	PTPRZ1	933.693	-2.39887	0.380288	-6.30805	2.83e-10	1.5e-08	DOWN
ENSG00000106366	SERPINE1	2584.03	-4.34849	0.437938	-9.92946	3.1e-23	2.59e-20	DOWN
ENSG00000106483	SFRP4	31.3655	-4.32379	0.620096	-6.97278	3.11e-12	2.49e-10	DOWN
ENSG00000106484	MEST	325.111	-1.26368	0.213691	-5.9136	3.35e-09	1.39e-07	DOWN
ENSG00000106538	RARRES2	87.3031	-3.4054	0.542007	-6.28294	3.32e-10	1.74e-08	DOWN
ENSG00000106560	GIMAP2	81.0963	-1.73715	0.244607	-7.1018	1.23e-12	1.08e-10	DOWN
ENSG00000106565	TMEM176B	209.969	-3.51219	0.425539	-8.2535	1.54e-16	2.9e-14	DOWN
ENSG00000106701	FSD1L	103.444	-2.10638	0.350529	-6.00914	1.87e-09	8.2e-08	DOWN
ENSG00000106809	OGN	387.976	-2.0875	0.465729	-4.48222	7.39e-06	0.000134673	DOWN
ENSG00000106819	ASPN	834.434	-1.71167	0.564234	-3.03362	0.0024164	0.0180933	DOWN
ENSG00000106952	TNFSF8	50.5236	-3.03103	0.423167	-7.16272	7.91e-13	7.25e-11	DOWN
ENSG00000107159	CA9	19.8933	-2.46662	0.599758	-4.1127	3.91e-05	0.000571586	DOWN
ENSG00000107165	TYRP1	398.983	-4.60078	0.502466	-9.15642	5.36e-20	2.24e-17	DOWN
ENSG00000107186	MPDZ	575.33	-1.10228	0.288957	-3.81468	0.000136358	0.00166632	DOWN
ENSG00000107201	RIGI	279.971	-1.48866	0.319281	-4.66254	3.12e-06	6.3e-05	DOWN
ENSG00000107249	GLIS3	513.871	-1.68219	0.420882	-3.99683	6.42e-05	0.000873116	DOWN
ENSG00000107485	GATA3	26.989	-1.19156	0.36738	-3.24341	0.00118109	0.0100979	DOWN
ENSG00000107562	CXCL12	143.316	-2.72888	0.747824	-3.64909	0.000263167	0.00289521	DOWN
ENSG00000107719	PALD1	123.307	-1.2895	0.386197	-3.33897	0.000840902	0.00764255	DOWN
ENSG00000107742	SPOCK2	322.159	-2.5802	0.311534	-8.28225	1.21e-16	2.39e-14	DOWN
ENSG00000107796	ACTA2	365.197	-1.33779	0.199806	-6.69546	2.15e-11	1.45e-09	DOWN
ENSG00000107859	PITX3	1.42665	-2.60411	0.616098	-4.22678	2.37e-05	0.000370006	DOWN
ENSG00000107968	MAP3K8	1099.87	-2.63695	0.238584	-11.0525	2.13e-28	5.16e-25	DOWN
ENSG00000107984	DKK1	15.9592	-3.81135	0.704898	-5.40695	6.41e-08	1.95e-06	DOWN
ENSG00000108244	KRT23	878.973	-1.49797	0.311437	-4.80986	1.51e-06	3.3e-05	DOWN
ENSG00000108342	CSF3	18.2495	-3.02071	0.5153	-5.86203	4.57e-09	1.84e-07	DOWN
ENSG00000108405	P2RX1	13.1493	-2.14278	0.492127	-4.35411	1.34e-05	0.000224453	DOWN
ENSG00000108551	RASD1	76.5591	-2.07208	0.348328	-5.94863	2.7e-09	1.15e-07	DOWN
ENSG00000108684	ASIC2	56.7183	-1.21867	0.257317	-4.73608	2.18e-06	4.56e-05	DOWN
ENSG00000108688	CCL7	11.2336	-6.4066	1.20535	-5.31512	1.07e-07	3.08e-06	DOWN
ENSG00000108691	CCL2	578.228	-2.80008	0.592745	-4.72391	2.31e-06	4.8e-05	DOWN
ENSG00000108700	CCL8	64.1589	-3.91879	0.584862	-6.70036	2.08e-11	1.41e-09	DOWN
ENSG00000108798	ABI3	49.9992	-2.91477	0.394428	-7.38986	1.47e-13	1.53e-11	DOWN
ENSG00000108821	COL1A1	25511.9	-3.4201	0.549801	-6.22061	4.95e-10	2.49e-08	DOWN
ENSG00000108846	ABCC3	802.914	-1.02718	0.270615	-3.79574	0.000147205	0.00177903	DOWN
ENSG00000108950	FAM20A	802.369	-1.17932	0.37328	-3.15936	0.00158118	0.0128566	DOWN
ENSG00000108960	MMD	192.993	-1.18787	0.169804	-6.99554	2.64e-12	2.18e-10	DOWN
ENSG00000109099	PMP22	1034.57	-1.17244	0.432412	-2.71139	0.00670019	0.0406903	DOWN
ENSG00000109182	CWH43	63.9606	-1.95513	0.362282	-5.39671	6.79e-08	2.05e-06	DOWN
ENSG00000109321	AREG	2369.67	-3.3976	0.289376	-11.7411	7.85e-32	4.01e-28	DOWN
ENSG00000109472	CPE	527.504	-1.26335	0.288578	-4.37786	1.2e-05	0.000204635	DOWN
ENSG00000109625	CPZ	3.85751	-1.86861	0.547064	-3.4157	0.000636182	0.00607736	DOWN
ENSG00000109684	CLNK	10.9356	-1.36796	0.408221	-3.35102	0.000805155	0.00737743	DOWN
ENSG00000109758	HGFAC	11.2879	-2.58238	0.469685	-5.49811	3.84e-08	1.24e-06	DOWN
ENSG00000109943	CRTAM	9.40177	-2.70903	0.455977	-5.94116	2.83e-09	1.19e-07	DOWN
ENSG00000109944	JHY	57.4834	-1.6627	0.386902	-4.29747	1.73e-05	0.000281184	DOWN
ENSG00000110042	DTX4	252.404	-1.32653	0.362495	-3.65946	0.00025275	0.00280294	DOWN
ENSG00000110077	MS4A6A	390.725	-3.23166	0.426125	-7.58382	3.36e-14	3.92e-12	DOWN
ENSG00000110079	MS4A4A	117.056	-4.6543	0.602026	-7.73106	1.07e-14	1.37e-12	DOWN
ENSG00000110324	IL10RA	437.981	-3.9107	0.388703	-10.0609	8.23e-24	7.72e-21	DOWN
ENSG00000110427	KIAA1549L	95.5127	-3.11404	0.456697	-6.81861	9.19e-12	6.69e-10	DOWN
ENSG00000110446	SLC15A3	262.441	-2.18221	0.255597	-8.5377	1.37e-17	3.35e-15	DOWN
ENSG00000110492	MDK	707.122	-1.5845	0.29855	-5.30731	1.11e-07	3.2e-06	DOWN
ENSG00000110848	CD69	72.1129	-1.55547	0.309375	-5.0278	4.96e-07	1.22e-05	DOWN
ENSG00000110876	SELPLG	128.802	-3.01766	0.392291	-7.69241	1.44e-14	1.8e-12	DOWN
ENSG00000110934	BIN2	151.507	-2.3611	0.273985	-8.61764	6.84e-18	1.78e-15	DOWN
ENSG00000111012	CYP27B1	92.258	-1.06078	0.248148	-4.27477	1.91e-05	0.000306758	DOWN
ENSG00000111052	LIN7A	16.22	-2.23863	0.462745	-4.83771	1.31e-06	2.91e-05	DOWN
ENSG00000111087	GLI1	10.6802	-1.33235	0.426471	-3.12413	0.0017833	0.0142062	DOWN
ENSG00000111145	ELK3	2005.45	-1.06875	0.141148	-7.57188	3.68e-14	4.27e-12	DOWN
ENSG00000111181	SLC6A12	16.4118	-1.31224	0.358078	-3.66467	0.000247655	0.00275554	DOWN
ENSG00000111218	PRMT8	0.939957	-2.26037	0.571412	-3.95577	7.63e-05	0.00101389	DOWN
ENSG00000111249	CUX2	2.16062	-1.22626	0.358234	-3.42309	0.000619143	0.00594421	DOWN
ENSG00000111252	SH2B3	636.608	-1.05084	0.181727	-5.78253	7.36e-09	2.78e-07	DOWN
ENSG00000111275	ALDH2	847.908	-1.11664	0.158772	-7.033	2.02e-12	1.72e-10	DOWN
ENSG00000111335	OAS2	3867.89	-1.04513	0.162171	-6.44462	1.16e-10	6.69e-09	DOWN
ENSG00000111450	STX2	166.644	-1.88396	0.32487	-5.79911	6.67e-09	2.54e-07	DOWN
ENSG00000111452	ADGRD1	27.7791	-1.6597	0.466345	-3.55895	0.000372345	0.00389156	DOWN
ENSG00000111537	IFNG	4.57435	-2.18349	0.728447	-2.99746	0.00272243	0.0198799	DOWN
ENSG00000111666	CHPT1	140.151	-1.27103	0.256778	-4.94992	7.42e-07	1.74e-05	DOWN
ENSG00000111728	ST8SIA1	113.011	-1.1	0.295513	-3.72233	0.000197393	0.0022767	DOWN
ENSG00000111729	CLEC4A	8.1464	-1.18396	0.425876	-2.78005	0.00543501	0.0344867	DOWN
ENSG00000111796	KLRB1	31.8947	-1.73298	0.340239	-5.09342	3.52e-07	8.97e-06	DOWN
ENSG00000111799	COL12A1	37732.9	-1.06345	0.285736	-3.72181	0.000197797	0.00228079	DOWN
ENSG00000111846	GCNT2	186.578	-1.06644	0.202683	-5.26162	1.43e-07	4.01e-06	DOWN
ENSG00000111912	NCOA7	1488.24	-1.71871	0.210427	-8.16772	3.14e-16	5.48e-14	DOWN
ENSG00000111962	UST	254.473	-1.11183	0.174812	-6.36018	2.02e-10	1.11e-08	DOWN
ENSG00000111981	ULBP1	135.716	-1.1216	0.222715	-5.03602	4.75e-07	1.17e-05	DOWN
ENSG00000112149	CD83	584.464	-1.50026	0.237017	-6.32976	2.46e-10	1.32e-08	DOWN
ENSG00000112182	BACH2	82.0015	-2.18319	0.280308	-7.78853	6.78e-15	9.25e-13	DOWN
ENSG00000112183	RBM24	46.8926	-1.14005	0.20338	-5.60554	2.08e-08	7.14e-07	DOWN
ENSG00000112195	TREML2	3.41595	-2.03973	0.713727	-2.85786	0.00426509	0.0284935	DOWN
ENSG00000112242	E2F3	294.228	-1.18926	0.176504	-6.73789	1.61e-11	1.12e-09	DOWN
ENSG00000112245	PTP4A1	63.7013	-1.36652	0.239569	-5.70406	1.17e-08	4.26e-07	DOWN
ENSG00000112299	VNN1	33.4232	-2.55734	0.414906	-6.16367	7.11e-10	3.45e-08	DOWN
ENSG00000112303	VNN2	56.3636	-4.41248	0.541583	-8.14738	3.72e-16	6.43e-14	DOWN
ENSG00000112562	SMOC2	94.1943	-2.94793	0.317781	-9.2766	1.75e-20	7.97e-18	DOWN
ENSG00000112715	VEGFA	1507.74	-1.50831	0.251297	-6.00209	1.95e-09	8.51e-08	DOWN
ENSG00000112759	SLC29A1	215.769	-1.2176	0.319336	-3.81292	0.000137336	0.00167606	DOWN
ENSG00000112769	LAMA4	539.079	-2.03637	0.364254	-5.59051	2.26e-08	7.71e-07	DOWN
ENSG00000112782	CLIC5	69.1433	-2.43523	0.410866	-5.92707	3.08e-09	1.29e-07	DOWN
ENSG00000112799	LY86	34.0422	-2.30819	0.35008	-6.59333	4.3e-11	2.72e-09	DOWN
ENSG00000112837	TBX18	15.2689	-2.12562	0.662641	-3.2078	0.00133755	0.0112105	DOWN
ENSG00000113070	HBEGF	2660.52	-2.93495	0.29358	-9.99712	1.57e-23	1.44e-20	DOWN
ENSG00000113083	LOX	2485.32	-1.29354	0.259649	-4.98188	6.3e-07	1.51e-05	DOWN
ENSG00000113088	GZMK	9.57106	-4.05627	0.748614	-5.41838	6.01e-08	1.84e-06	DOWN
ENSG00000113249	HAVCR1	4.5322	-1.64531	0.475512	-3.46007	0.000540025	0.00530759	DOWN
ENSG00000113263	ITK	100.923	-3.4708	0.403807	-8.59521	8.31e-18	2.14e-15	DOWN
ENSG00000113273	ARSB	440.234	-1.29604	0.170391	-7.60628	2.82e-14	3.34e-12	DOWN
ENSG00000113319	RASGRF2	271.779	-1.13852	0.225305	-5.05322	4.34e-07	1.08e-05	DOWN
ENSG00000113361	CDH6	180.855	-3.56176	0.463679	-7.68152	1.57e-14	1.94e-12	DOWN
ENSG00000113389	NPR3	524.582	-1.63838	0.307703	-5.32456	1.01e-07	2.94e-06	DOWN
ENSG00000113396	SLC27A6	21.2081	-1.68372	0.381896	-4.40885	1.04e-05	0.000180794	DOWN
ENSG00000113430	IRX4	47.0706	-1.55059	0.46691	-3.32097	0.00089705	0.00807068	DOWN
ENSG00000113494	PRLR	80.0676	-1.22656	0.358009	-3.42606	0.000612409	0.00589186	DOWN
ENSG00000113532	ST8SIA4	161.518	-4.19049	0.419932	-9.97898	1.88e-23	1.67e-20	DOWN
ENSG00000113594	LIFR	129	-2.971	0.348669	-8.52098	1.58e-17	3.83e-15	DOWN
ENSG00000113657	DPYSL3	3826.35	-1.12176	0.39642	-2.82974	0.00465864	0.0305291	DOWN
ENSG00000113721	PDGFRB	1635.66	-1.81164	0.585281	-3.09533	0.00196596	0.0153398	DOWN
ENSG00000113722	CDX1	5.2979	-1.47258	0.50014	-2.94434	0.00323646	0.0229027	DOWN
ENSG00000113739	STC2	263.711	-4.85749	0.583495	-8.32482	8.45e-17	1.76e-14	DOWN
ENSG00000113749	HRH2	37.6626	-1.95224	0.400774	-4.87117	1.11e-06	2.51e-05	DOWN
ENSG00000113758	DBN1	649.558	-1.20757	0.221923	-5.4414	5.29e-08	1.64e-06	DOWN
ENSG00000113763	UNC5A	5.09401	-2.42653	0.53397	-4.54432	5.51e-06	0.00010432	DOWN
ENSG00000114013	CD86	227.528	-3.54667	0.36133	-9.8156	9.65e-23	6.93e-20	DOWN
ENSG00000114200	BCHE	38.7366	-1.69246	0.30534	-5.54289	2.98e-08	9.87e-07	DOWN
ENSG00000114450	GNB4	681.363	-1.87892	0.282198	-6.65815	2.77e-11	1.82e-09	DOWN
ENSG00000114854	TNNC1	380.847	-1.11452	0.330201	-3.37529	0.000737379	0.00686028	DOWN
ENSG00000114948	ADAM23	326.318	-1.13921	0.233608	-4.87659	1.08e-06	2.45e-05	DOWN
ENSG00000115008	IL1A	599.757	-3.92382	0.339336	-11.5632	6.33e-31	2.24e-27	DOWN
ENSG00000115009	CCL20	22.4945	-4.42622	0.57144	-7.74572	9.5e-15	1.24e-12	DOWN
ENSG00000115085	ZAP70	71.3585	-1.33017	0.332594	-3.99938	6.35e-05	0.00086502	DOWN
ENSG00000115112	TFCP2L1	145.515	-1.44862	0.359509	-4.02944	5.59e-05	0.000773908	DOWN
ENSG00000115165	CYTIP	197.005	-4.04638	0.39799	-10.167	2.78e-24	2.91e-21	DOWN
ENSG00000115221	ITGB6	3853.84	-2.45616	0.275107	-8.928	4.34e-19	1.5e-16	DOWN
ENSG00000115226	FNDC4	107.916	-1.59674	0.339071	-4.70915	2.49e-06	5.12e-05	DOWN
ENSG00000115232	ITGA4	267.673	-3.35252	0.397617	-8.43152	3.41e-17	7.73e-15	DOWN
ENSG00000115267	IFIH1	1828.57	-1.2962	0.173284	-7.48024	7.42e-14	8.12e-12	DOWN
ENSG00000115325	DOK1	66.3815	-2.17383	0.351741	-6.18021	6.4e-10	3.14e-08	DOWN
ENSG00000115355	CCDC88A	1139.14	-1.69558	0.249693	-6.79068	1.12e-11	8.02e-10	DOWN
ENSG00000115414	FN1	55164.2	-4.04745	0.497761	-8.13132	4.25e-16	7.31e-14	DOWN
ENSG00000115415	STAT1	13023.1	-1.16842	0.172634	-6.76818	1.3e-11	9.17e-10	DOWN
ENSG00000115461	IGFBP5	2056.73	-2.23324	0.395929	-5.6405	1.7e-08	5.97e-07	DOWN
ENSG00000115523	GNLY	51.5861	-2.51451	0.463795	-5.42161	5.91e-08	1.81e-06	DOWN
ENSG00000115525	ST3GAL5	469.61	-1.02525	0.223702	-4.58312	4.58e-06	8.85e-05	DOWN
ENSG00000115594	IL1R1	1134.23	-1.09069	0.195083	-5.59087	2.26e-08	7.71e-07	DOWN
ENSG00000115602	IL1RL1	19.5549	-3.72786	0.679102	-5.48939	4.03e-08	1.29e-06	DOWN
ENSG00000115607	IL18RAP	38.6633	-1.97811	0.299421	-6.60646	3.94e-11	2.5e-09	DOWN
ENSG00000115641	FHL2	1815.88	-1.97998	0.241023	-8.21487	2.12e-16	3.91e-14	DOWN
ENSG00000115738	ID2	667.368	-1.30047	0.187365	-6.94083	3.9e-12	3.06e-10	DOWN
ENSG00000115828	QPCT	380.422	-1.3938	0.378931	-3.67825	0.000234837	0.00263459	DOWN
ENSG00000115844	DLX2	2.52734	-2.95942	0.907233	-3.26204	0.00110615	0.00956954	DOWN
ENSG00000115919	KYNU	389.008	-1.03745	0.221874	-4.67585	2.93e-06	5.93e-05	DOWN
ENSG00000115935	WIPF1	542.017	-2.27919	0.373708	-6.09884	1.07e-09	4.99e-08	DOWN
ENSG00000115956	PLEK	324.759	-4.31281	0.447356	-9.64066	5.38e-22	3.26e-19	DOWN
ENSG00000116014	KISS1R	1.12752	-2.05709	0.550027	-3.73998	0.000184032	0.00215283	DOWN
ENSG00000116031	CD207	27.8247	-1.35959	0.3543	-3.83739	0.000124348	0.00154044	DOWN
ENSG00000116701	NCF2	1383.84	-1.20512	0.205916	-5.85251	4.84e-09	1.92e-07	DOWN
ENSG00000116824	CD2	136.153	-2.76547	0.352893	-7.83657	4.63e-15	6.51e-13	DOWN
ENSG00000116833	NR5A2	7.643	-1.7037	0.544324	-3.12993	0.00174847	0.0139747	DOWN
ENSG00000116852	KIF21B	69.9377	-1.93459	0.311117	-6.2182	5.03e-10	2.53e-08	DOWN
ENSG00000116871	MAP7D1	4758.56	-1.13519	0.226304	-5.01622	5.27e-07	1.28e-05	DOWN
ENSG00000116962	NID1	683.616	-1.91558	0.323762	-5.91664	3.29e-09	1.37e-07	DOWN
ENSG00000117016	RIMS3	199.593	-1.09833	0.195162	-5.6278	1.83e-08	6.37e-07	DOWN
ENSG00000117020	AKT3	674.892	-1.1582	0.30478	-3.80012	0.000144623	0.00175319	DOWN
ENSG00000117090	SLAMF1	39.0583	-3.45623	0.455494	-7.58786	3.25e-14	3.82e-12	DOWN
ENSG00000117091	CD48	72.7343	-3.75693	0.417236	-9.00431	2.17e-19	7.99e-17	DOWN
ENSG00000117115	PADI2	49.8517	-1.61837	0.303017	-5.34083	9.25e-08	2.71e-06	DOWN
ENSG00000117122	MFAP2	140.455	-2.04822	0.538568	-3.80307	0.000142912	0.0017349	DOWN
ENSG00000117152	RGS4	230.647	-2.86822	0.322289	-8.89953	5.61e-19	1.91e-16	DOWN
ENSG00000117154	IGSF21	20.0678	-2.87911	0.476889	-6.03728	1.57e-09	7e-08	DOWN
ENSG00000117228	GBP1	2656.47	-3.38873	0.323865	-10.4634	1.27e-25	1.72e-22	DOWN
ENSG00000117245	KIF17	6.53014	-1.88828	0.43162	-4.37487	1.22e-05	0.000206768	DOWN
ENSG00000117501	MROH9	71.4392	-2.1914	0.456777	-4.79752	1.61e-06	3.49e-05	DOWN
ENSG00000117507	FMO6P	49.0357	-2.36861	0.563485	-4.2035	2.63e-05	0.000405266	DOWN
ENSG00000117519	CNN3	3851.35	-1.13619	0.148222	-7.66542	1.78e-14	2.18e-12	DOWN
ENSG00000117525	F3	7333.81	-1.11458	0.213624	-5.21747	1.81e-07	4.95e-06	DOWN
ENSG00000117560	FASLG	11.8609	-2.31711	0.513288	-4.51424	6.35e-06	0.000118429	DOWN
ENSG00000117586	TNFSF4	136.547	-2.01895	0.289332	-6.97798	2.99e-12	2.41e-10	DOWN
ENSG00000117600	PLPPR4	33.0366	-3.3638	0.525175	-6.4051	1.5e-10	8.4e-09	DOWN
ENSG00000117707	PROX1	19.208	-1.88001	0.423434	-4.4399	9e-06	0.000159588	DOWN
ENSG00000118245	TNP1	0.919865	-1.65973	0.551778	-3.00796	0.00263004	0.0193962	DOWN
ENSG00000118308	IRAG2	97.1588	-1.12887	0.426048	-2.64962	0.00805825	0.0468236	DOWN
ENSG00000118322	ATP10B	3109.12	-1.05847	0.262069	-4.03889	5.37e-05	0.000750144	DOWN
ENSG00000118473	SGIP1	85.2709	-3.19262	0.560857	-5.69239	1.25e-08	4.54e-07	DOWN
ENSG00000118495	PLAGL1	230.358	-1.58163	0.403084	-3.92383	8.72e-05	0.0011366	DOWN
ENSG00000118503	TNFAIP3	5489.61	-2.90501	0.263556	-11.0224	2.98e-28	6.86e-25	DOWN
ENSG00000118508	RAB32	355.563	-1.27542	0.188173	-6.7779	1.22e-11	8.63e-10	DOWN
ENSG00000118523	CCN2	3248.57	-3.00799	0.414132	-7.26334	3.78e-13	3.63e-11	DOWN
ENSG00000118733	OLFM3	8.77647	-2.24871	0.793855	-2.83264	0.0046165	0.0303047	DOWN
ENSG00000118777	ABCG2	34.3293	-1.26029	0.252542	-4.99044	6.02e-07	1.45e-05	DOWN
ENSG00000118785	SPP1	3547.67	-4.39148	0.500703	-8.77063	1.78e-18	5.34e-16	DOWN
ENSG00000118922	KLF12	294.402	-1.90756	0.279761	-6.81854	9.2e-12	6.69e-10	DOWN
ENSG00000118946	PCDH17	14.0782	-2.22755	0.464841	-4.79208	1.65e-06	3.58e-05	DOWN
ENSG00000118971	CCND2	1262.27	-3.22656	0.372288	-8.66685	4.44e-18	1.22e-15	DOWN
ENSG00000119408	NEK6	411.721	-1.84668	0.300202	-6.15147	7.68e-10	3.7e-08	DOWN
ENSG00000119457	SLC46A2	7.54703	-1.47477	0.415516	-3.54926	0.000386315	0.0040184	DOWN
ENSG00000119508	NR4A3	112.06	-3.18822	0.362932	-8.78463	1.57e-18	4.75e-16	DOWN
ENSG00000119535	CSF3R	68.0961	-2.51955	0.41406	-6.08498	1.17e-09	5.38e-08	DOWN
ENSG00000119547	ONECUT2	6.54904	-1.93889	0.342646	-5.65859	1.53e-08	5.42e-07	DOWN
ENSG00000119630	PGF	67.978	-2.75831	0.357441	-7.71683	1.19e-14	1.51e-12	DOWN
ENSG00000119681	LTBP2	2817.22	-1.77616	0.301809	-5.88505	3.98e-09	1.63e-07	DOWN
ENSG00000119686	FLVCR2	101.78	-1.65641	0.283986	-5.83272	5.45e-09	2.13e-07	DOWN
ENSG00000119698	PPP4R4	46.2394	-2.12714	0.335369	-6.3427	2.26e-10	1.23e-08	DOWN
ENSG00000119699	TGFB3	425.428	-1.55544	0.349711	-4.44778	8.68e-06	0.000154759	DOWN
ENSG00000119917	IFIT3	2502.8	-2.46911	0.261323	-9.44849	3.44e-21	1.68e-18	DOWN
ENSG00000119922	IFIT2	936.911	-1.45595	0.194259	-7.49488	6.64e-14	7.34e-12	DOWN
ENSG00000120129	DUSP1	12394	-1.33235	0.273465	-4.87212	1.1e-06	2.5e-05	DOWN
ENSG00000120156	TEK	55.4865	-1.83482	0.364679	-5.03133	4.87e-07	1.2e-05	DOWN
ENSG00000120210	INSL6	30.0247	-1.16042	0.392933	-2.95322	0.00314476	0.0223535	DOWN
ENSG00000120217	CD274	384.023	-2.30258	0.266646	-8.63535	5.85e-18	1.57e-15	DOWN
ENSG00000120262	CCDC170	42.464	-2.57118	0.422086	-6.09159	1.12e-09	5.2e-08	DOWN
ENSG00000120279	MYCT1	6.20418	-2.95081	0.806661	-3.65806	0.000254135	0.00281267	DOWN
ENSG00000120280	TASL	29.3278	-3.929	0.585291	-6.7129	1.91e-11	1.3e-09	DOWN
ENSG00000120337	TNFSF18	11.4114	-2.63597	0.57431	-4.5898	4.44e-06	8.6e-05	DOWN
ENSG00000120457	KCNJ5	39.5901	-4.09354	0.559693	-7.3139	2.59e-13	2.58e-11	DOWN
ENSG00000120498	TEX11	9.09111	-1.39966	0.379522	-3.68796	0.000226059	0.00255292	DOWN
ENSG00000120658	ENOX1	15.8231	-2.15611	0.402644	-5.35489	8.56e-08	2.53e-06	DOWN
ENSG00000120738	EGR1	12797.9	-1.43538	0.486167	-2.95244	0.00315274	0.0223964	DOWN
ENSG00000120875	DUSP4	1268.25	-1.51232	0.261192	-5.79006	7.04e-09	2.67e-07	DOWN
ENSG00000120937	NPPB	0.936223	-2.36925	0.6305	-3.75774	0.000171455	0.00202944	DOWN
ENSG00000120949	TNFRSF8	7.70139	-2.32804	0.63078	-3.69073	0.000223614	0.00253277	DOWN
ENSG00000121005	CRISPLD1	63.356	-1.46133	0.302189	-4.83581	1.33e-06	2.94e-05	DOWN
ENSG00000121281	ADCY7	618.608	-1.03479	0.23979	-4.31538	1.59e-05	0.000261825	DOWN
ENSG00000121297	TSHZ3	148.128	-1.88838	0.307698	-6.13712	8.4e-10	4.01e-08	DOWN
ENSG00000121361	KCNJ8	4.82884	-2.92234	0.55953	-5.22284	1.76e-07	4.83e-06	DOWN
ENSG00000121380	BCL2L14	76.0683	-1.27714	0.295736	-4.31851	1.57e-05	0.000258884	DOWN
ENSG00000121594	CD80	67.9559	-2.94082	0.46483	-6.32666	2.51e-10	1.34e-08	DOWN
ENSG00000121653	MAPK8IP1	311.113	-1.56147	0.240116	-6.50299	7.87e-11	4.67e-09	DOWN
ENSG00000121797	CCRL2	17.2524	-2.81054	0.447792	-6.27645	3.46e-10	1.8e-08	DOWN
ENSG00000121807	CCR2	114.299	-2.22032	0.400428	-5.54488	2.94e-08	9.78e-07	DOWN
ENSG00000121895	TMEM156	14.0385	-2.3346	0.37153	-6.28375	3.31e-10	1.73e-08	DOWN
ENSG00000121933	TMIGD3	16.1285	-3.10112	0.539352	-5.74972	8.94e-09	3.32e-07	DOWN
ENSG00000121966	CXCR4	320.327	-3.52097	0.397289	-8.86249	7.83e-19	2.61e-16	DOWN
ENSG00000122025	FLT3	16.2604	-1.79667	0.405441	-4.4314	9.36e-06	0.00016487	DOWN
ENSG00000122122	SASH3	118.486	-2.98158	0.380451	-7.83697	4.62e-15	6.51e-13	DOWN
ENSG00000122188	LAX1	30.1898	-2.72127	0.35441	-7.67831	1.61e-14	1.98e-12	DOWN
ENSG00000122223	CD244	22.5885	-2.15739	0.379421	-5.68601	1.3e-08	4.7e-07	DOWN
ENSG00000122224	LY9	23.7851	-1.98148	0.38375	-5.16347	2.42e-07	6.42e-06	DOWN
ENSG00000122254	HS3ST2	21.0658	-4.42394	0.566223	-7.81308	5.58e-15	7.73e-13	DOWN
ENSG00000122547	EEPD1	115.45	-1.29135	0.28055	-4.60293	4.17e-06	8.13e-05	DOWN
ENSG00000122641	INHBA	1014.99	-4.48335	0.573702	-7.81477	5.51e-15	7.67e-13	DOWN
ENSG00000122679	RAMP3	19.5609	-3.89468	0.892359	-4.36448	1.27e-05	0.000215411	DOWN
ENSG00000122694	GLIPR2	170.522	-2.22976	0.344966	-6.46371	1.02e-10	5.95e-09	DOWN
ENSG00000122711	SPINK4	13.0809	-1.06434	0.290768	-3.66045	0.000251775	0.00279395	DOWN
ENSG00000122733	PHF24	17.0265	-1.02494	0.272677	-3.7588	0.000170731	0.00202348	DOWN
ENSG00000122786	CALD1	4586.43	-1.31726	0.202353	-6.50972	7.53e-11	4.51e-09	DOWN
ENSG00000122824	NUDT10	11.2896	-1.73448	0.437624	-3.96339	7.39e-05	0.000986588	DOWN
ENSG00000122861	PLAU	8071.85	-1.47712	0.214517	-6.88582	5.75e-12	4.38e-10	DOWN
ENSG00000122862	SRGN	797.956	-4.23381	0.440991	-9.60067	7.94e-22	4.68e-19	DOWN
ENSG00000122870	BICC1	557.183	-1.56712	0.517619	-3.02756	0.00246535	0.0184116	DOWN
ENSG00000122872	ARL4AP1	8.70975	-1.78494	0.590571	-3.02239	0.00250787	0.0186597	DOWN
ENSG00000122877	EGR2	93.7783	-2.67643	0.422655	-6.33242	2.41e-10	1.3e-08	DOWN
ENSG00000122986	HVCN1	44.7261	-1.78978	0.286233	-6.25289	4.03e-10	2.06e-08	DOWN
ENSG00000123146	ADGRE5	330.092	-1.29423	0.321473	-4.02593	5.68e-05	0.000783904	DOWN
ENSG00000123243	ITIH5	205.432	-1.68253	0.495924	-3.39272	0.000692035	0.00651019	DOWN
ENSG00000123329	ARHGAP9	97.7871	-2.0632	0.386264	-5.34144	9.22e-08	2.71e-06	DOWN
ENSG00000123338	NCKAP1L	464.252	-4.09194	0.386289	-10.593	3.21e-26	5.28e-23	DOWN
ENSG00000123342	MMP19	110.332	-2.26536	0.385852	-5.87105	4.33e-09	1.76e-07	DOWN
ENSG00000123358	NR4A1	3653.51	-2.56993	0.403873	-6.36322	1.98e-10	1.09e-08	DOWN
ENSG00000123360	PDE1B	17.6439	-1.27208	0.387508	-3.28271	0.00102813	0.00902156	DOWN
ENSG00000123496	IL13RA2	12.9621	-1.41232	0.3185	-4.43428	9.24e-06	0.000163121	DOWN
ENSG00000123500	COL10A1	872.771	-1.61369	0.515879	-3.12804	0.00175978	0.0140578	DOWN
ENSG00000123560	PLP1	34.8144	-1.56738	0.460282	-3.40527	0.000660982	0.00626354	DOWN
ENSG00000123570	RAB9B	14.6112	-1.07014	0.277112	-3.86177	0.00011257	0.00141511	DOWN
ENSG00000123610	TNFAIP6	48.2339	-3.2408	0.602011	-5.38329	7.31e-08	2.2e-06	DOWN
ENSG00000123612	ACVR1C	13.2222	-1.03559	0.376177	-2.75293	0.00590653	0.0368417	DOWN
ENSG00000123685	BATF3	16.3935	-2.04483	0.424179	-4.82069	1.43e-06	3.15e-05	DOWN
ENSG00000123689	G0S2	72.8522	-2.23909	0.465607	-4.80897	1.52e-06	3.32e-05	DOWN
ENSG00000124019	FAM124B	5.59692	-1.77016	0.41214	-4.29503	1.75e-05	0.000283698	DOWN
ENSG00000124107	SLPI	2750.73	-1.74373	0.307592	-5.66898	1.44e-08	5.14e-07	DOWN
ENSG00000124126	PREX1	432.569	-2.25854	0.372898	-6.05674	1.39e-09	6.31e-08	DOWN
ENSG00000124203	ZNF831	42.5634	-3.17008	0.463208	-6.84376	7.71e-12	5.75e-10	DOWN
ENSG00000124212	PTGIS	113.313	-2.97882	0.569184	-5.23349	1.66e-07	4.59e-06	DOWN
ENSG00000124216	SNAI1	58.6393	-1.59491	0.450885	-3.5373	0.000404241	0.00417934	DOWN
ENSG00000124225	PMEPA1	983.997	-2.69922	0.368135	-7.33216	2.26e-13	2.27e-11	DOWN
ENSG00000124256	ZBP1	84.096	-3.80914	0.527482	-7.22137	5.15e-13	4.82e-11	DOWN
ENSG00000124302	CHST8	5.10843	-1.54878	0.44057	-3.51539	0.000439104	0.00446353	DOWN
ENSG00000124334	IL9R	3.85352	-1.95305	0.405983	-4.81067	1.5e-06	3.29e-05	DOWN
ENSG00000124391	IL17C	1.67563	-1.73403	0.482126	-3.59664	0.000322359	0.00344907	DOWN
ENSG00000124508	BTN2A2	346.975	-1.51841	0.189337	-8.01964	1.06e-15	1.69e-13	DOWN
ENSG00000124664	SPDEF	2.78922	-2.63903	0.579435	-4.55449	5.25e-06	0.000100058	DOWN
ENSG00000124731	TREM1	97.4341	-4.94856	0.681194	-7.26454	3.74e-13	3.6e-11	DOWN
ENSG00000124762	CDKN1A	8963.1	-2.18707	0.255563	-8.55786	1.15e-17	2.84e-15	DOWN
ENSG00000124772	CPNE5	29.0156	-1.35779	0.260385	-5.21453	1.84e-07	5.02e-06	DOWN
ENSG00000124813	RUNX2	267.602	-1.95198	0.367284	-5.31463	1.07e-07	3.08e-06	DOWN
ENSG00000124875	CXCL6	16.9687	-5.34215	0.803188	-6.65118	2.91e-11	1.9e-09	DOWN
ENSG00000124882	EREG	266.788	-2.88522	0.309174	-9.33203	1.04e-20	4.87e-18	DOWN
ENSG00000125257	ABCC4	174.244	-3.17948	0.3881	-8.19242	2.56e-16	4.51e-14	DOWN
ENSG00000125266	EFNB2	743.325	-1.62221	0.258699	-6.27066	3.6e-10	1.86e-08	DOWN
ENSG00000125347	IRF1	2755.29	-1.28501	0.175319	-7.32957	2.31e-13	2.31e-11	DOWN
ENSG00000125354	SEPTIN6	256.252	-2.12284	0.312332	-6.79674	1.07e-11	7.72e-10	DOWN
ENSG00000125384	PTGER2	42.3458	-2.11476	0.435622	-4.85458	1.21e-06	2.7e-05	DOWN
ENSG00000125398	SOX9	666.145	-2.36845	0.35824	-6.61135	3.81e-11	2.43e-09	DOWN
ENSG00000125462	MIR9-1HG	7.47987	-1.02083	0.277093	-3.68406	0.000229547	0.00258279	DOWN
ENSG00000125510	OPRL1	1.9784	-1.18149	0.392829	-3.00765	0.00263279	0.0194133	DOWN
ENSG00000125538	IL1B	162.146	-2.97593	0.43137	-6.89879	5.24e-12	4.01e-10	DOWN
ENSG00000125657	TNFSF9	61.2683	-3.35383	0.438714	-7.64468	2.09e-14	2.53e-12	DOWN
ENSG00000125675	GRIA3	83.4041	-2.12236	0.386811	-5.48681	4.09e-08	1.31e-06	DOWN
ENSG00000125726	CD70	7.70692	-2.15825	0.462842	-4.66304	3.12e-06	6.28e-05	DOWN
ENSG00000125730	C3	1526.89	-1.60431	0.378218	-4.24176	2.22e-05	0.000349104	DOWN
ENSG00000125735	TNFSF14	30.0452	-1.80952	0.448682	-4.03297	5.51e-05	0.000764435	DOWN
ENSG00000125740	FOSB	11152.6	-2.9902	0.525823	-5.6867	1.3e-08	4.68e-07	DOWN
ENSG00000125810	CD93	319.102	-4.03304	0.383751	-10.5095	7.81e-26	1.2e-22	DOWN
ENSG00000125845	BMP2	132.659	-4.76212	0.39147	-12.1647	4.79e-34	4.41e-30	DOWN
ENSG00000125851	PCSK2	12.1965	-2.20079	0.554559	-3.96854	7.23e-05	0.000968048	DOWN
ENSG00000125869	LAMP5	164.408	-2.52391	0.753205	-3.3509	0.000805495	0.00737907	DOWN
ENSG00000125900	SIRPD	1.56355	-1.85348	0.614459	-3.01644	0.00255763	0.018935	DOWN
ENSG00000125910	S1PR4	21.9191	-2.2415	0.419265	-5.34625	8.98e-08	2.65e-06	DOWN
ENSG00000125965	GDF5	10.2747	-1.40223	0.413584	-3.39043	0.000697835	0.00654934	DOWN
ENSG00000126259	KIRREL2	1.32333	-1.9356	0.473114	-4.09119	4.29e-05	0.000620191	DOWN
ENSG00000126262	FFAR2	3.52165	-2.8769	0.763392	-3.76857	0.000164183	0.00196097	DOWN
ENSG00000126264	HCST	15.8765	-2.4012	0.356772	-6.73037	1.69e-11	1.17e-09	DOWN
ENSG00000126353	CCR7	36.5964	-1.973	0.301512	-6.54368	6e-11	3.71e-09	DOWN
ENSG00000126368	NR1D1	4903.13	-1.34986	0.348354	-3.87497	0.000106638	0.00134976	DOWN
ENSG00000126583	PRKCG	2.5635	-3.13156	0.596049	-5.25386	1.49e-07	4.16e-06	DOWN
ENSG00000126709	IFI6	1439.76	-2.73635	0.328641	-8.32625	8.34e-17	1.75e-14	DOWN
ENSG00000126733	DACH2	24.4084	-1.28583	0.360525	-3.56655	0.000361715	0.00380119	DOWN
ENSG00000126778	SIX1	8.27793	-1.50064	0.501265	-2.9937	0.00275613	0.0200866	DOWN
ENSG00000126882	FAM78A	99.9012	-1.51386	0.240452	-6.29591	3.06e-10	1.61e-08	DOWN
ENSG00000126895	AVPR2	3.67728	-1.89246	0.399545	-4.73653	2.17e-06	4.55e-05	DOWN
ENSG00000127084	FGD3	176.417	-1.00372	0.334204	-3.00331	0.00267056	0.0196132	DOWN
ENSG00000127129	EDN2	8.14488	-2.47172	0.450193	-5.49034	4.01e-08	1.28e-06	DOWN
ENSG00000127152	BCL11B	335.964	-1.56276	0.222817	-7.01366	2.32e-12	1.94e-10	DOWN
ENSG00000127325	BEST3	3.28057	-1.20247	0.444927	-2.70262	0.00687945	0.041505	DOWN
ENSG00000127329	PTPRB	48.7072	-3.44114	0.505496	-6.80746	9.93e-12	7.21e-10	DOWN
ENSG00000127377	CRYGN	6.42026	-1.66119	0.525012	-3.16411	0.00155558	0.0126708	DOWN
ENSG00000127507	ADGRE2	141.968	-2.94037	0.332606	-8.84039	9.54e-19	3.09e-16	DOWN
ENSG00000127528	KLF2	107.087	-2.05791	0.477644	-4.30845	1.64e-05	0.000269011	DOWN
ENSG00000127666	TICAM1	2319.52	-2.10283	0.315934	-6.65593	2.82e-11	1.84e-09	DOWN
ENSG00000127863	TNFRSF19	227.23	-1.91975	0.329281	-5.83011	5.54e-09	2.16e-07	DOWN
ENSG00000127951	FGL2	530.45	-2.96567	0.391532	-7.57452	3.6e-14	4.2e-12	DOWN
ENSG00000128016	ZFP36	10497.9	-1.96492	0.365774	-5.37194	7.79e-08	2.32e-06	DOWN
ENSG00000128045	RASL11B	6.75736	-1.22537	0.276894	-4.42539	9.63e-06	0.000168922	DOWN
ENSG00000128165	ADM2	8.69027	-1.56073	0.388487	-4.01746	5.88e-05	0.000808463	DOWN
ENSG00000128254	YWHAH-AS1	22.7379	-1.25808	0.287561	-4.37501	1.21e-05	0.000206709	DOWN
ENSG00000128284	APOL3	626.737	-1.72517	0.227089	-7.59686	3.03e-14	3.58e-12	DOWN
ENSG00000128335	APOL2	1410.56	-1.02709	0.159926	-6.42228	1.34e-10	7.61e-09	DOWN
ENSG00000128340	RAC2	126.693	-2.51316	0.435964	-5.76461	8.18e-09	3.06e-07	DOWN
ENSG00000128342	LIF	435.476	-5.28334	0.464759	-11.3679	6.04e-30	1.99e-26	DOWN
ENSG00000128383	APOBEC3A	17273.7	-1.26757	0.205886	-6.15666	7.43e-10	3.59e-08	DOWN
ENSG00000128422	KRT17	8289.41	-3.9882	0.363011	-10.9865	4.44e-28	9.72e-25	DOWN
ENSG00000128510	CPA4	382.654	-3.76332	0.540091	-6.96793	3.22e-12	2.56e-10	DOWN
ENSG00000128512	DOCK4	741.634	-2.272	0.282376	-8.04599	8.56e-16	1.38e-13	DOWN
ENSG00000128591	FLNC	325.573	-3.59793	0.389137	-9.24591	2.33e-20	1.01e-17	DOWN
ENSG00000128594	LRRC4	1148.59	-1.24958	0.198498	-6.29518	3.07e-10	1.61e-08	DOWN
ENSG00000128596	CCDC136	35.307	-1.18955	0.290673	-4.09239	4.27e-05	0.000617744	DOWN
ENSG00000128602	SMO	129.87	-1.04576	0.302116	-3.46144	0.000537286	0.00528293	DOWN
ENSG00000128606	LRRC17	862.86	-1.2438	0.244246	-5.09241	3.54e-07	9.01e-06	DOWN
ENSG00000128655	PDE11A	91.3529	-1.65954	0.293742	-5.64966	1.61e-08	5.69e-07	DOWN
ENSG00000128709	HOXD9	2.8764	-2.52912	0.792599	-3.19093	0.00141818	0.0117451	DOWN
ENSG00000128917	DLL4	12.698	-2.5464	0.468177	-5.43898	5.36e-08	1.66e-06	DOWN
ENSG00000128965	CHAC1	44.1683	-2.45953	0.299312	-8.21729	2.08e-16	3.85e-14	DOWN
ENSG00000129038	LOXL1	939.17	-1.41378	0.30992	-4.56176	5.07e-06	9.7e-05	DOWN
ENSG00000129048	ACKR4	109.396	-1.25967	0.335476	-3.75488	0.000173422	0.00204746	DOWN
ENSG00000129116	PALLD	2966.76	-1.61588	0.264278	-6.11431	9.7e-10	4.58e-08	DOWN
ENSG00000129244	ATP1B2	65.9658	-2.59996	0.437576	-5.94173	2.82e-09	1.19e-07	DOWN
ENSG00000129450	SIGLEC9	44.2048	-4.40561	0.56651	-7.77675	7.44e-15	1e-12	DOWN
ENSG00000129514	FOXA1	56.6583	-2.06946	0.330099	-6.26921	3.63e-10	1.87e-08	DOWN
ENSG00000129521	EGLN3	951.541	-2.13777	0.367217	-5.82155	5.83e-09	2.26e-07	DOWN
ENSG00000129538	RNASE1	364.279	-6.32825	0.500261	-12.6499	1.12e-36	1.72e-32	DOWN
ENSG00000129654	FOXJ1	13.1959	-2.50859	0.484002	-5.18302	2.18e-07	5.85e-06	DOWN
ENSG00000129946	SHC2	62.3105	-1.69793	0.523788	-3.24164	0.00118845	0.0101511	DOWN
ENSG00000129951	PLPPR3	6.58744	-1.76498	0.420944	-4.19291	2.75e-05	0.000422422	DOWN
ENSG00000130038	CRACR2A	51.7	-1.44585	0.26523	-5.45129	5e-08	1.56e-06	DOWN
ENSG00000130164	LDLR	7381.46	-1.04869	0.176115	-5.95461	2.61e-09	1.11e-07	DOWN
ENSG00000130176	CNN1	26.3734	-2.26698	0.585702	-3.87054	0.000108595	0.00137151	DOWN
ENSG00000130203	APOE	503.522	-3.4204	0.434545	-7.87122	3.51e-15	5.14e-13	DOWN
ENSG00000130208	APOC1	35.9557	-4.06984	0.509594	-7.98643	1.39e-15	2.17e-13	DOWN
ENSG00000130224	LRCH2	43.9228	-2.10812	0.412432	-5.11143	3.2e-07	8.26e-06	DOWN
ENSG00000130294	KIF1A	5.05547	-2.72849	0.399806	-6.82453	8.82e-12	6.46e-10	DOWN
ENSG00000130300	PLVAP	20.1094	-4.91264	0.711282	-6.90674	4.96e-12	3.83e-10	DOWN
ENSG00000130303	BST2	230.263	-4.63107	0.46365	-9.9883	1.72e-23	1.55e-20	DOWN
ENSG00000130487	KLHDC7B	39.2181	-4.61634	0.678768	-6.80106	1.04e-11	7.51e-10	DOWN
ENSG00000130508	PXDN	996.722	-2.65666	0.401361	-6.61911	3.61e-11	2.31e-09	DOWN
ENSG00000130513	GDF15	94.643	-3.14142	0.383237	-8.19707	2.46e-16	4.39e-14	DOWN
ENSG00000130522	JUND	4715.3	-1.35722	0.276671	-4.90555	9.32e-07	2.14e-05	DOWN
ENSG00000130540	SULT4A1	8.851	-1.05471	0.327645	-3.21906	0.00128612	0.0108487	DOWN
ENSG00000130635	COL5A1	7131.97	-2.69935	0.421841	-6.39898	1.56e-10	8.72e-09	DOWN
ENSG00000130643	CALY	5.62181	-1.57667	0.424834	-3.71127	0.000206223	0.00236255	DOWN
ENSG00000130755	GMFG	80.226	-2.6417	0.413582	-6.38737	1.69e-10	9.36e-09	DOWN
ENSG00000130775	THEMIS2	372.436	-2.19385	0.283721	-7.73242	1.06e-14	1.36e-12	DOWN
ENSG00000130962	PRRG1	204.858	-1.42228	0.238612	-5.96063	2.51e-09	1.08e-07	DOWN
ENSG00000131016	AKAP12	1440.95	-1.55764	0.227909	-6.8345	8.23e-12	6.07e-10	DOWN
ENSG00000131042	LILRB2	120.4	-3.59604	0.632054	-5.68944	1.27e-08	4.61e-07	DOWN
ENSG00000131094	C1QL1	18.1656	-1.53606	0.462774	-3.31924	0.00090263	0.00810587	DOWN
ENSG00000131196	NFATC1	219.868	-1.48495	0.253358	-5.86107	4.6e-09	1.84e-07	DOWN
ENSG00000131203	IDO1	197.295	-5.65936	0.447176	-12.6558	1.04e-36	1.72e-32	DOWN
ENSG00000131370	SH3BP5	126.406	-1.54971	0.24998	-6.19935	5.67e-10	2.81e-08	DOWN
ENSG00000131378	RFTN1	224.813	-2.06009	0.312842	-6.5851	4.55e-11	2.86e-09	DOWN
ENSG00000131386	GALNT15	193.404	-1.28259	0.220038	-5.82896	5.58e-09	2.17e-07	DOWN
ENSG00000131435	PDLIM4	459.458	-1.24098	0.373094	-3.32619	0.000880409	0.00793887	DOWN
ENSG00000131459	GFPT2	185.667	-3.27888	0.388211	-8.44613	3.01e-17	6.93e-15	DOWN
ENSG00000131477	RAMP2	9.33385	-1.98655	0.445564	-4.45851	8.25e-06	0.000148757	DOWN
ENSG00000131668	BARX1	2.49499	-3.37751	0.820628	-4.11576	3.86e-05	0.000566027	DOWN
ENSG00000131711	MAP1B	774.34	-2.66072	0.418499	-6.35776	2.05e-10	1.12e-08	DOWN
ENSG00000131773	KHDRBS3	149.996	-1.91671	0.272814	-7.0257	2.13e-12	1.8e-10	DOWN
ENSG00000131885	KRT17P1	2.48789	-1.48635	0.447704	-3.31993	0.000900386	0.0080905	DOWN
ENSG00000131979	GCH1	190.197	-2.17846	0.241048	-9.03745	1.6e-19	6.15e-17	DOWN
ENSG00000131982	UBE2L2	1.37377	-2.60639	0.670519	-3.88713	0.000101436	0.00129325	DOWN
ENSG00000132031	MATN3	141.681	-2.18406	0.541436	-4.03382	5.49e-05	0.000762126	DOWN
ENSG00000132170	PPARG	29.8954	-3.05428	0.558226	-5.47141	4.46e-08	1.41e-06	DOWN
ENSG00000132185	FCRLA	9.60853	-3.46777	0.886189	-3.91312	9.11e-05	0.00117818	DOWN
ENSG00000132321	IQCA1	172.514	-1.31952	0.227275	-5.80584	6.4e-09	2.45e-07	DOWN
ENSG00000132329	RAMP1	21.3384	-2.81125	0.399708	-7.03327	2.02e-12	1.72e-10	DOWN
ENSG00000132465	JCHAIN	17.8547	-3.11694	0.590136	-5.28174	1.28e-07	3.63e-06	DOWN
ENSG00000132514	CLEC10A	76.9174	-2.37922	0.442545	-5.37624	7.61e-08	2.28e-06	DOWN
ENSG00000132530	XAF1	816.427	-2.07972	0.30392	-6.84299	7.76e-12	5.76e-10	DOWN
ENSG00000132554	RGS22	24.3763	-1.50517	0.433391	-3.47301	0.000514662	0.00509205	DOWN
ENSG00000132622	HSPA12B	33.7474	-1.02088	0.267314	-3.81904	0.00013397	0.00164238	DOWN
ENSG00000132639	SNAP25	75.0388	-1.01825	0.277861	-3.66461	0.000247716	0.00275555	DOWN
ENSG00000132681	ATP1A4	2.24318	-1.63214	0.447094	-3.65055	0.000261676	0.00288156	DOWN
ENSG00000132718	SYT11	183.965	-1.9971	0.418642	-4.77042	1.84e-06	3.93e-05	DOWN
ENSG00000132746	ALDH3B2	165.282	-1.40224	0.2772	-5.05858	4.22e-07	1.06e-05	DOWN
ENSG00000132854	KANK4	88.8286	-1.62559	0.396235	-4.10258	4.09e-05	0.000593768	DOWN
ENSG00000132965	ALOX5AP	145.45	-3.20043	0.390468	-8.19642	2.48e-16	4.39e-14	DOWN
ENSG00000133019	CHRM3	18.5049	-1.45729	0.477265	-3.05341	0.00226254	0.0171563	DOWN
ENSG00000133048	CHI3L1	878.463	-3.57623	0.430674	-8.3038	1.01e-16	2.03e-14	DOWN
ENSG00000133063	CHIT1	63.4503	-3.88527	0.470124	-8.26435	1.4e-16	2.7e-14	DOWN
ENSG00000133067	LGR6	185.999	-1.77964	0.270788	-6.57208	4.96e-11	3.09e-09	DOWN
ENSG00000133101	CCNA1	7.55135	-2.88678	0.544871	-5.29809	1.17e-07	3.35e-06	DOWN
ENSG00000133106	EPSTI1	802.12	-3.55301	0.364858	-9.73806	2.07e-22	1.33e-19	DOWN
ENSG00000133110	POSTN	7588.65	-4.71869	0.666359	-7.0813	1.43e-12	1.24e-10	DOWN
ENSG00000133116	KL	4.02332	-1.81891	0.596807	-3.04773	0.00230577	0.0174275	DOWN
ENSG00000133169	BEX1	3.7104	-1.24552	0.394514	-3.15711	0.00159344	0.0129436	DOWN
ENSG00000133519	ZDHHC8BP	39.2436	-1.13696	0.391239	-2.90606	0.00366016	0.0252674	DOWN
ENSG00000133561	GIMAP6	131.077	-3.39609	0.378912	-8.96276	3.17e-19	1.1e-16	DOWN
ENSG00000133574	GIMAP4	129.814	-3.07986	0.413516	-7.44799	9.48e-14	1.02e-11	DOWN
ENSG00000133636	NTS	5.45173	-2.10766	0.461606	-4.56592	4.97e-06	9.54e-05	DOWN
ENSG00000133800	LYVE1	53.35	-1.28172	0.445747	-2.87544	0.00403462	0.0272752	DOWN
ENSG00000133874	RNF122	115.241	-1.47245	0.222329	-6.62284	3.52e-11	2.26e-09	DOWN
ENSG00000133937	GSC	2.77726	-2.43191	0.652464	-3.72727	0.000193562	0.00224207	DOWN
ENSG00000134013	LOXL2	425.077	-1.98722	0.368803	-5.38831	7.11e-08	2.14e-06	DOWN
ENSG00000134028	ADAMDEC1	117.689	-6.06027	0.760516	-7.96863	1.6e-15	2.48e-13	DOWN
ENSG00000134061	CD180	39.7484	-3.05739	0.465585	-6.56676	5.14e-11	3.2e-09	DOWN
ENSG00000134160	TRPM1	53.0859	-2.86277	0.560597	-5.10665	3.28e-07	8.43e-06	DOWN
ENSG00000134198	TSPAN2	50.85	-1.64246	0.368396	-4.45842	8.26e-06	0.000148758	DOWN
ENSG00000134207	SYT6	1.5205	-2.04382	0.547814	-3.73086	0.000190825	0.00221789	DOWN
ENSG00000134242	PTPN22	232.772	-1.15458	0.310146	-3.72269	0.00019711	0.00227401	DOWN
ENSG00000134259	NGF	22.7887	-1.59957	0.376973	-4.24321	2.2e-05	0.000347218	DOWN
ENSG00000134321	RSAD2	1595.67	-3.3951	0.312043	-10.8802	1.43e-27	2.74e-24	DOWN
ENSG00000134326	CMPK2	834.771	-2.4182	0.268394	-9.00988	2.06e-19	7.71e-17	DOWN
ENSG00000134339	SAA2	377.396	-1.31044	0.319778	-4.09795	4.17e-05	0.000603853	DOWN
ENSG00000134363	FST	818.378	-2.23099	0.332083	-6.71817	1.84e-11	1.26e-09	DOWN
ENSG00000134460	IL2RA	35.4611	-4.50745	0.658817	-6.84173	7.82e-12	5.8e-10	DOWN
ENSG00000134470	IL15RA	143.598	-1.83184	0.274489	-6.67365	2.5e-11	1.65e-09	DOWN
ENSG00000134516	DOCK2	478.548	-4.16626	0.390562	-10.6673	1.45e-26	2.47e-23	DOWN
ENSG00000134532	SOX5	39.956	-2.96902	0.530873	-5.59272	2.24e-08	7.64e-07	DOWN
ENSG00000134545	KLRC1	18.9295	-1.58712	0.349477	-4.54143	5.59e-06	0.000105591	DOWN
ENSG00000134594	RAB33A	9.31321	-2.25566	0.332357	-6.78686	1.15e-11	8.17e-10	DOWN
ENSG00000134668	SPOCD1	33.8897	-2.15503	0.403289	-5.34363	9.11e-08	2.68e-06	DOWN
ENSG00000134757	DSG3	21762	-2.17657	0.2631	-8.27277	1.31e-16	2.53e-14	DOWN
ENSG00000134769	DTNA	45.871	-1.74378	0.417769	-4.17403	2.99e-05	0.000453551	DOWN
ENSG00000134802	SLC43A3	153.969	-1.59963	0.394057	-4.05939	4.92e-05	0.000697143	DOWN
ENSG00000134817	APLNR	9.42753	-3.04574	0.643073	-4.73623	2.18e-06	4.55e-05	DOWN
ENSG00000134830	C5AR2	30.6802	-3.59587	0.464239	-7.74573	9.5e-15	1.24e-12	DOWN
ENSG00000134853	PDGFRA	1037.11	-1.81232	0.372941	-4.85954	1.18e-06	2.64e-05	DOWN
ENSG00000134871	COL4A2	1073.07	-3.94498	0.581725	-6.78152	1.19e-11	8.45e-10	DOWN
ENSG00000134874	DZIP1	161.465	-2.52406	0.406966	-6.20214	5.57e-10	2.77e-08	DOWN
ENSG00000134954	ETS1	755.103	-2.78359	0.310114	-8.97602	2.81e-19	9.93e-17	DOWN
ENSG00000135046	ANXA1	38680	-1.71969	0.223416	-7.69728	1.39e-14	1.74e-12	DOWN
ENSG00000135074	ADAM19	419.952	-1.85291	0.2684	-6.90354	5.07e-12	3.9e-10	DOWN
ENSG00000135077	HAVCR2	220.32	-3.55195	0.339721	-10.4555	1.38e-25	1.82e-22	DOWN
ENSG00000135083	CCNJL	80.7882	-1.49587	0.35364	-4.22992	2.34e-05	0.000365749	DOWN
ENSG00000135094	SDS	30.5845	-2.58369	0.353433	-7.31027	2.67e-13	2.64e-11	DOWN
ENSG00000135111	TBX3	23.231	-1.67676	0.486004	-3.4501	0.000560387	0.00547263	DOWN
ENSG00000135114	OASL	225.199	-3.26333	0.320823	-10.1717	2.65e-24	2.84e-21	DOWN
ENSG00000135298	ADGRB3	16.9227	-1.31092	0.413549	-3.16991	0.00152484	0.012469	DOWN
ENSG00000135312	HTR1B	4.75507	-1.71007	0.471672	-3.62555	0.000288353	0.00313926	DOWN
ENSG00000135362	PRR5L	123.69	-1.73127	0.385258	-4.4938	7e-06	0.000128417	DOWN
ENSG00000135363	LMO2	158.392	-2.12284	0.244079	-8.69733	3.4e-18	9.59e-16	DOWN
ENSG00000135426	TESPA1	19.6291	-1.8295	0.469012	-3.90075	9.59e-05	0.00123244	DOWN
ENSG00000135439	AGAP2	44.8956	-1.92646	0.307002	-6.27507	3.49e-10	1.82e-08	DOWN
ENSG00000135447	PPP1R1A	1.50036	-1.84471	0.651227	-2.83267	0.00461616	0.0303047	DOWN
ENSG00000135480	KRT7	230.027	-1.50991	0.283188	-5.33184	9.72e-08	2.83e-06	DOWN
ENSG00000135547	HEY2	15.1363	-1.67935	0.349107	-4.81042	1.51e-06	3.3e-05	DOWN
ENSG00000135604	STX11	388.913	-2.30641	0.233446	-9.87986	5.09e-23	3.97e-20	DOWN
ENSG00000135903	PAX3	30.1276	-2.06476	0.471527	-4.37889	1.19e-05	0.00020397	DOWN
ENSG00000135905	DOCK10	585.944	-3.31804	0.35404	-9.37193	7.12e-21	3.41e-18	DOWN
ENSG00000135916	ITM2C	1149.8	-1.18492	0.361504	-3.27775	0.00104638	0.00914851	DOWN
ENSG00000135917	SLC19A3	26.3644	-1.06423	0.269228	-3.9529	7.72e-05	0.00102435	DOWN
ENSG00000135919	SERPINE2	1247.31	-2.41986	0.403033	-6.00413	1.92e-09	8.41e-08	DOWN
ENSG00000135929	CYP27A1	333.497	-2.19935	0.334033	-6.58423	4.57e-11	2.87e-09	DOWN
ENSG00000135973	GPR45	5.60568	-1.32777	0.404596	-3.28172	0.00103176	0.00903785	DOWN
ENSG00000136040	PLXNC1	598.718	-2.52258	0.310578	-8.12222	4.58e-16	7.83e-14	DOWN
ENSG00000136048	DRAM1	600.244	-1.33472	0.169873	-7.85713	3.93e-15	5.65e-13	DOWN
ENSG00000136052	SLC41A2	245.864	-2.95507	0.315888	-9.35481	8.37e-21	3.97e-18	DOWN
ENSG00000136167	LCP1	1231.16	-2.93171	0.306827	-9.55493	1.24e-21	6.61e-19	DOWN
ENSG00000136235	GPNMB	8125.72	-1.60751	0.198254	-8.10835	5.13e-16	8.61e-14	DOWN
ENSG00000136244	IL6	34.1168	-5.95667	0.643823	-9.25204	2.2e-20	9.74e-18	DOWN
ENSG00000136250	AOAH	129.011	-3.63532	0.436697	-8.32458	8.46e-17	1.76e-14	DOWN
ENSG00000136286	MYO1G	177.505	-3.3268	0.364908	-9.1168	7.74e-20	3.12e-17	DOWN
ENSG00000136378	ADAMTS7	196.919	-1.26829	0.359769	-3.52529	0.000423027	0.00433073	DOWN
ENSG00000136425	CIB2	57.8402	-1.34414	0.267656	-5.02189	5.12e-07	1.25e-05	DOWN
ENSG00000136490	LIMD2	119.772	-1.7949	0.323769	-5.54377	2.96e-08	9.83e-07	DOWN
ENSG00000136514	RTP4	523.132	-1.03411	0.171053	-6.04556	1.49e-09	6.71e-08	DOWN
ENSG00000136541	ERMN	30.8781	-1.65592	0.371886	-4.45276	8.48e-06	0.000152137	DOWN
ENSG00000136573	BLK	2.85543	-3.66754	0.605312	-6.05892	1.37e-09	6.23e-08	DOWN
ENSG00000136630	HLX	15.3837	-2.3303	0.55324	-4.2121	2.53e-05	0.000392363	DOWN
ENSG00000136634	IL10	11.4015	-2.96579	0.625823	-4.73903	2.15e-06	4.5e-05	DOWN
ENSG00000136688	IL36G	2083.98	-2.59958	0.390926	-6.64981	2.93e-11	1.91e-09	DOWN
ENSG00000136732	GYPC	118.245	-2.34748	0.431271	-5.44316	5.23e-08	1.63e-06	DOWN
ENSG00000136869	TLR4	417.006	-3.15083	0.472513	-6.66823	2.59e-11	1.71e-09	DOWN
ENSG00000136997	MYC	2516.23	-1.22743	0.209532	-5.85798	4.69e-09	1.87e-07	DOWN
ENSG00000136999	CCN3	778.007	-1.08596	0.234545	-4.63008	3.66e-06	7.22e-05	DOWN
ENSG00000137033	IL33	35.4966	-3.67516	0.476301	-7.71606	1.2e-14	1.52e-12	DOWN
ENSG00000137077	CCL21	17.7947	-3.55192	0.615308	-5.77259	7.81e-09	2.93e-07	DOWN
ENSG00000137078	SIT1	15.3912	-2.44025	0.433461	-5.62968	1.81e-08	6.31e-07	DOWN
ENSG00000137193	PIM1	5238.42	-1.99178	0.255948	-7.78199	7.14e-15	9.63e-13	DOWN
ENSG00000137265	IRF4	110.478	-4.54909	0.502983	-9.04422	1.51e-19	5.83e-17	DOWN
ENSG00000137267	TUBB2A	2924.2	-1.27477	0.2018	-6.31701	2.67e-10	1.42e-08	DOWN
ENSG00000137273	FOXF2	9.2368	-2.27505	0.666258	-3.41467	0.000638592	0.00609531	DOWN
ENSG00000137285	TUBB2B	157.905	-1.42285	0.234375	-6.07082	1.27e-09	5.83e-08	DOWN
ENSG00000137331	IER3	3031.7	-2.14392	0.308109	-6.95832	3.44e-12	2.72e-10	DOWN
ENSG00000137440	FGFBP1	7584.02	-1.04552	0.23721	-4.40756	1.05e-05	0.000181591	DOWN
ENSG00000137462	TLR2	927.563	-1.09824	0.185624	-5.91647	3.29e-09	1.37e-07	DOWN
ENSG00000137491	SLCO2B1	380.175	-4.32299	0.501492	-8.62024	6.68e-18	1.75e-15	DOWN
ENSG00000137507	LRRC32	187.938	-2.56422	0.64209	-3.99355	6.51e-05	0.000882673	DOWN
ENSG00000137571	SLCO5A1	21.2721	-2.37268	0.406477	-5.83719	5.31e-09	2.08e-07	DOWN
ENSG00000137573	SULF1	5092.12	-1.38357	0.217732	-6.35443	2.09e-10	1.14e-08	DOWN
ENSG00000137628	DDX60	7071.62	-1.38718	0.252782	-5.48767	4.07e-08	1.3e-06	DOWN
ENSG00000137672	TRPC6	17.9814	-2.10427	0.522093	-4.03046	5.57e-05	0.000771499	DOWN
ENSG00000137673	MMP7	23.7982	-2.47604	0.823323	-3.00738	0.00263511	0.019419	DOWN
ENSG00000137727	ARHGAP20	319.128	-1.17211	0.269834	-4.34382	1.4e-05	0.000234124	DOWN
ENSG00000137745	MMP13	71.0293	-3.13419	0.587728	-5.33272	9.68e-08	2.83e-06	DOWN
ENSG00000137757	CASP5	13.6819	-2.06315	0.378182	-5.45544	4.89e-08	1.53e-06	DOWN
ENSG00000137801	THBS1	43207.9	-1.15693	0.185218	-6.24631	4.2e-10	2.14e-08	DOWN
ENSG00000137809	ITGA11	871.332	-1.67433	0.406825	-4.1156	3.86e-05	0.000566044	DOWN
ENSG00000137825	ITPKA	4.26457	-1.15487	0.318944	-3.62091	0.00029357	0.0031855	DOWN
ENSG00000137841	PLCB2	152.976	-1.95774	0.393817	-4.97118	6.65e-07	1.57e-05	DOWN
ENSG00000137941	TTLL7	53.2687	-1.28274	0.296448	-4.32704	1.51e-05	0.000250228	DOWN
ENSG00000137959	IFI44L	1812.59	-4.45264	0.45161	-9.85949	6.24e-23	4.63e-20	DOWN
ENSG00000137965	IFI44	1180.53	-2.44837	0.278014	-8.80662	1.29e-18	4.01e-16	DOWN
ENSG00000138031	ADCY3	457.388	-1.03148	0.182259	-5.65941	1.52e-08	5.4e-07	DOWN
ENSG00000138080	EMILIN1	490.995	-1.07045	0.322266	-3.32163	0.000894935	0.00805407	DOWN
ENSG00000138135	CH25H	65.5389	-3.15371	0.356459	-8.84731	8.97e-19	2.96e-16	DOWN
ENSG00000138166	DUSP5	2845.97	-2.41437	0.25529	-9.45736	3.16e-21	1.56e-18	DOWN
ENSG00000138356	AOX1	143.61	-1.83843	0.332365	-5.53135	3.18e-08	1.05e-06	DOWN
ENSG00000138378	STAT4	251.279	-1.09008	0.185868	-5.86482	4.5e-09	1.81e-07	DOWN
ENSG00000138395	CDK15	15.3175	-2.85724	0.55281	-5.16857	2.36e-07	6.27e-06	DOWN
ENSG00000138411	HECW2	299.295	-1.12545	0.250537	-4.49215	7.05e-06	0.000129311	DOWN
ENSG00000138449	SLC40A1	284.319	-2.59244	0.408914	-6.33981	2.3e-10	1.25e-08	DOWN
ENSG00000138496	PARP9	3929.24	-1.19898	0.186948	-6.4134	1.42e-10	8.01e-09	DOWN
ENSG00000138623	SEMA7A	229.962	-3.43322	0.347701	-9.87407	5.39e-23	4.13e-20	DOWN
ENSG00000138642	HERC6	2241.73	-1.14841	0.198838	-5.77562	7.67e-09	2.89e-07	DOWN
ENSG00000138646	HERC5	125.704	-2.86772	0.342811	-8.36533	5.99e-17	1.28e-14	DOWN
ENSG00000138650	PCDH10	119.585	-2.60597	0.557005	-4.67854	2.89e-06	5.87e-05	DOWN
ENSG00000138696	BMPR1B	321.89	-1.71185	0.291796	-5.8666	4.45e-09	1.79e-07	DOWN
ENSG00000138722	MMRN1	28.9598	-4.69191	0.750541	-6.25136	4.07e-10	2.08e-08	DOWN
ENSG00000138741	TRPC3	8.20918	-1.74029	0.543649	-3.20113	0.00136891	0.0114219	DOWN
ENSG00000138755	CXCL9	501.706	-5.46128	0.504938	-10.8158	2.9e-27	5.33e-24	DOWN
ENSG00000138758	SEPTIN11	3040.96	-1.30421	0.275981	-4.72574	2.29e-06	4.76e-05	DOWN
ENSG00000138759	FRAS1	89.3232	-1.09122	0.257058	-4.24503	2.19e-05	0.000345121	DOWN
ENSG00000138771	SHROOM3	148.288	-1.46448	0.334864	-4.37337	1.22e-05	0.00020796	DOWN
ENSG00000138772	ANXA3	493.283	-1.54267	0.264519	-5.83197	5.48e-09	2.14e-07	DOWN
ENSG00000138821	SLC39A8	692.19	-1.93186	0.256618	-7.52817	5.15e-14	5.83e-12	DOWN
ENSG00000138829	FBN2	1362.32	-1.91521	0.273929	-6.99164	2.72e-12	2.23e-10	DOWN
ENSG00000138944	SHISAL1	398.582	-1.00849	0.217702	-4.63242	3.61e-06	7.16e-05	DOWN
ENSG00000138964	PARVG	76.9847	-2.55839	0.399419	-6.40527	1.5e-10	8.4e-09	DOWN
ENSG00000139174	PRICKLE1	323.735	-1.81295	0.317578	-5.70868	1.14e-08	4.16e-07	DOWN
ENSG00000139278	GLIPR1	376.908	-1.6804	0.269867	-6.2268	4.76e-10	2.4e-08	DOWN
ENSG00000139289	PHLDA1	1452.32	-2.77874	0.333981	-8.32006	8.79e-17	1.81e-14	DOWN
ENSG00000139292	LGR5	7.31682	-1.79502	0.498205	-3.60297	0.000314596	0.00337938	DOWN
ENSG00000139318	DUSP6	2395.89	-1.05909	0.164048	-6.45597	1.08e-10	6.23e-09	DOWN
ENSG00000139438	FAM222A	152.201	-1.45074	0.226164	-6.41454	1.41e-10	7.97e-09	DOWN
ENSG00000139567	ACVRL1	81.9201	-2.68053	0.493099	-5.43609	5.45e-08	1.68e-06	DOWN
ENSG00000139572	GPR84	50.0921	-1.32971	0.335005	-3.96921	7.21e-05	0.000965885	DOWN
ENSG00000139629	GALNT6	1538.63	-1.38084	0.24192	-5.70786	1.14e-08	4.17e-07	DOWN
ENSG00000139832	RAB20	86.2739	-2.44781	0.291795	-8.38879	4.91e-17	1.07e-14	DOWN
ENSG00000139970	RTN1	71.5947	-2.39572	0.324859	-7.37465	1.65e-13	1.7e-11	DOWN
ENSG00000139971	ARMH4	197.236	-1.08856	0.214112	-5.08407	3.69e-07	9.36e-06	DOWN
ENSG00000140030	GPR65	65.0993	-2.385	0.431478	-5.52752	3.25e-08	1.07e-06	DOWN
ENSG00000140090	SLC24A4	16.4526	-1.18519	0.393619	-3.011	0.00260388	0.0192341	DOWN
ENSG00000140093	SERPINA10	7.51948	-1.44295	0.480239	-3.00466	0.00265882	0.0195551	DOWN
ENSG00000140105	WARS1	4248.39	-1.28142	0.188808	-6.7869	1.15e-11	8.17e-10	DOWN
ENSG00000140274	DUOXA2	56.1677	-1.78016	0.29591	-6.01589	1.79e-09	7.91e-08	DOWN
ENSG00000140287	HDC	14.5286	-3.84392	0.654445	-5.87356	4.27e-09	1.73e-07	DOWN
ENSG00000140368	PSTPIP1	132.395	-1.40671	0.248374	-5.66368	1.48e-08	5.28e-07	DOWN
ENSG00000140379	BCL2A1	183.407	-4.03666	0.395918	-10.1957	2.07e-24	2.27e-21	DOWN
ENSG00000140464	PML	1680.95	-1.21617	0.202387	-6.00914	1.87e-09	8.2e-08	DOWN
ENSG00000140465	CYP1A1	104.101	-2.54068	0.586322	-4.33324	1.47e-05	0.00024415	DOWN
ENSG00000140505	CYP1A2	29.8789	-1.57999	0.494274	-3.19659	0.00139063	0.0115585	DOWN
ENSG00000140511	HAPLN3	210.198	-1.69756	0.307612	-5.5185	3.42e-08	1.12e-06	DOWN
ENSG00000140519	RHCG	510.071	-2.33247	0.380017	-6.1378	8.37e-10	4e-08	DOWN
ENSG00000140678	ITGAX	399.139	-3.98673	0.516081	-7.72501	1.12e-14	1.43e-12	DOWN
ENSG00000140749	IGSF6	324.477	-2.34957	0.384296	-6.11398	9.72e-10	4.58e-08	DOWN
ENSG00000140853	NLRC5	1619	-1.5927	0.232073	-6.86291	6.75e-12	5.1e-10	DOWN
ENSG00000140931	CMTM3	489.709	-1.44873	0.255606	-5.66781	1.45e-08	5.17e-07	DOWN
ENSG00000140932	CMTM2	5.46731	-1.12274	0.306785	-3.65971	0.000252498	0.0028013	DOWN
ENSG00000140937	CDH11	1747.04	-2.4818	0.451234	-5.50003	3.8e-08	1.23e-06	DOWN
ENSG00000140968	IRF8	148.793	-3.94052	0.471008	-8.36614	5.95e-17	1.27e-14	DOWN
ENSG00000141232	TOB1	5300.17	-1.09614	0.199509	-5.49419	3.93e-08	1.26e-06	DOWN
ENSG00000141293	SKAP1	38.9691	-1.38282	0.320392	-4.31602	1.59e-05	0.000261462	DOWN
ENSG00000141314	RHBDL3	7.35736	-1.43726	0.429158	-3.34902	0.000810971	0.00741857	DOWN
ENSG00000141429	GALNT1	2943.2	-1.24317	0.172854	-7.19203	6.38e-13	5.92e-11	DOWN
ENSG00000141433	ADCYAP1	3.13536	-2.89593	1.02246	-2.83232	0.00462109	0.0303262	DOWN
ENSG00000141448	GATA6	18.574	-4.24095	0.660373	-6.42206	1.34e-10	7.62e-09	DOWN
ENSG00000141505	ASGR1	30.4547	-2.05519	0.372782	-5.51311	3.53e-08	1.15e-06	DOWN
ENSG00000141506	PIK3R5	136.3	-3.45687	0.432212	-7.99809	1.26e-15	1.98e-13	DOWN
ENSG00000141540	TTYH2	59.8446	-1.41299	0.269902	-5.23517	1.65e-07	4.56e-06	DOWN
ENSG00000141574	SECTM1	355.558	-2.63662	0.351155	-7.50842	5.98e-14	6.66e-12	DOWN
ENSG00000141668	CBLN2	1.66136	-1.91871	0.65033	-2.95036	0.00317401	0.0225196	DOWN
ENSG00000141682	PMAIP1	2280.49	-1.29854	0.209433	-6.20025	5.64e-10	2.8e-08	DOWN
ENSG00000141753	IGFBP4	1442.28	-1.21087	0.379837	-3.18787	0.00143325	0.0118549	DOWN
ENSG00000141756	FKBP10	965.311	-1.25263	0.343837	-3.6431	0.000269378	0.00295436	DOWN
ENSG00000141968	VAV1	248.51	-1.57192	0.273939	-5.73822	9.57e-09	3.54e-07	DOWN
ENSG00000142089	IFITM3	3296.23	-1.1827	0.280165	-4.22146	2.43e-05	0.000378079	DOWN
ENSG00000142185	TRPM2	82.7395	-2.94495	0.408182	-7.21479	5.4e-13	5.05e-11	DOWN
ENSG00000142224	IL19	8.68361	-1.72724	0.608909	-2.83661	0.0045595	0.0300291	DOWN
ENSG00000142227	EMP3	543.127	-1.41137	0.314725	-4.48444	7.31e-06	0.000133454	DOWN
ENSG00000142347	MYO1F	320.95	-2.09831	0.320908	-6.53865	6.21e-11	3.81e-09	DOWN
ENSG00000142405	NLRP12	8.90366	-1.83189	0.522591	-3.50541	0.000455913	0.00460792	DOWN
ENSG00000142512	SIGLEC10	50.9103	-3.74213	0.481948	-7.76459	8.19e-15	1.09e-12	DOWN
ENSG00000142552	RCN3	314.123	-1.26594	0.417944	-3.02898	0.00245385	0.0183379	DOWN
ENSG00000142621	FHAD1	45.4784	-2.30581	0.362788	-6.3558	2.07e-10	1.13e-08	DOWN
ENSG00000142661	MYOM3	54.8521	-2.5946	0.382668	-6.78029	1.2e-11	8.51e-10	DOWN
ENSG00000142798	HSPG2	3569.66	-1.01862	0.239512	-4.25289	2.11e-05	0.000334708	DOWN
ENSG00000142871	CCN1	1880.03	-2.43944	0.383393	-6.36277	1.98e-10	1.09e-08	DOWN
ENSG00000142875	PRKACB	251.282	-2.30056	0.335788	-6.85123	7.32e-12	5.49e-10	DOWN
ENSG00000143119	CD53	421.167	-3.10361	0.345454	-8.98417	2.61e-19	9.36e-17	DOWN
ENSG00000143147	GPR161	352.517	-1.46183	0.264595	-5.52478	3.3e-08	1.08e-06	DOWN
ENSG00000143184	XCL1	8.30361	-1.96984	0.40854	-4.82165	1.42e-06	3.13e-05	DOWN
ENSG00000143185	XCL2	4.53697	-2.27812	0.58033	-3.92556	8.65e-05	0.00112939	DOWN
ENSG00000143196	DPT	37.5639	-1.85991	0.582983	-3.19034	0.00142108	0.0117669	DOWN
ENSG00000143226	FCGR2A	368.772	-4.34569	0.499824	-8.69444	3.49e-18	9.76e-16	DOWN
ENSG00000143297	FCRL5	12.9339	-3.77891	0.770135	-4.90682	9.26e-07	2.13e-05	DOWN
ENSG00000143322	ABL2	3216.91	-1.27609	0.197388	-6.4649	1.01e-10	5.91e-09	DOWN
ENSG00000143341	HMCN1	1630.2	-3.22987	0.35317	-9.14535	5.94e-20	2.46e-17	DOWN
ENSG00000143344	RGL1	551.468	-1.37808	0.270077	-5.10256	3.35e-07	8.59e-06	DOWN
ENSG00000143387	CTSK	2018.55	-1.22134	0.226839	-5.38417	7.28e-08	2.19e-06	DOWN
ENSG00000143469	SYT14	12.227	-1.52262	0.578249	-2.63315	0.00845969	0.0486036	DOWN
ENSG00000143479	DYRK3	313.669	-2.55114	0.256447	-9.94802	2.57e-23	2.19e-20	DOWN
ENSG00000143507	DUSP10	1182.36	-1.73681	0.202214	-8.58895	8.78e-18	2.24e-15	DOWN
ENSG00000143514	TP53BP2	3028.37	-1.13644	0.166066	-6.8433	7.74e-12	5.76e-10	DOWN
ENSG00000143515	ATP8B2	633.87	-1.38665	0.292023	-4.74842	2.05e-06	4.32e-05	DOWN
ENSG00000143536	CRNN	75.2728	-5.32537	0.545563	-9.76125	1.65e-22	1.1e-19	DOWN
ENSG00000143546	S100A8	8167.07	-3.68752	0.839622	-4.39188	1.12e-05	0.000193081	DOWN
ENSG00000143556	S100A7	43.2421	-6.18982	0.951166	-6.50761	7.64e-11	4.56e-09	DOWN
ENSG00000143851	PTPN7	103.55	-2.4636	0.360972	-6.8249	8.8e-12	6.45e-10	DOWN
ENSG00000143867	OSR1	6.41352	-1.70014	0.493919	-3.44214	0.000577121	0.00559684	DOWN
ENSG00000144057	ST6GAL2	237.633	-1.30261	0.375973	-3.46463	0.000530959	0.00523303	DOWN
ENSG00000144136	SLC20A1	17082.7	-1.54502	0.252613	-6.11614	9.59e-10	4.54e-08	DOWN
ENSG00000144290	SLC4A10	3.5467	-2.16494	0.474817	-4.55953	5.13e-06	9.79e-05	DOWN
ENSG00000144407	PTH2R	30.8184	-1.17932	0.397006	-2.97053	0.00297283	0.0213508	DOWN
ENSG00000144476	ACKR3	856.972	-1.05634	0.291701	-3.6213	0.000293123	0.00318223	DOWN
ENSG00000144583	MARCHF4	11.8215	-1.7471	0.539778	-3.23669	0.00120925	0.0103022	DOWN
ENSG00000144642	RBMS3	416.516	-1.2187	0.352509	-3.45721	0.000545797	0.00535381	DOWN
ENSG00000144655	CSRNP1	2462.55	-2.63238	0.274721	-9.58201	9.52e-22	5.34e-19	DOWN
ENSG00000144724	PTPRG	785.755	-2.30116	0.330123	-6.97061	3.16e-12	2.52e-10	DOWN
ENSG00000144810	COL8A1	4507.76	-1.23672	0.446612	-2.76911	0.00562102	0.0353923	DOWN
ENSG00000144834	TAGLN3	3.73469	-1.88804	0.514638	-3.66868	0.000243804	0.00271729	DOWN
ENSG00000144891	AGTR1	3.36211	-1.83892	0.65876	-2.79149	0.00524662	0.0335318	DOWN
ENSG00000145113	MUC4	2159.01	-1.30834	0.329845	-3.96654	7.29e-05	0.00097566	DOWN
ENSG00000145283	SLC10A6	29.3948	-1.6958	0.355123	-4.77524	1.79e-06	3.85e-05	DOWN
ENSG00000145335	SNCA	116.054	-1.92726	0.366675	-5.25605	1.47e-07	4.12e-06	DOWN
ENSG00000145358	DDIT4L	51.7167	-1.2175	0.400918	-3.03679	0.0023911	0.0179535	DOWN
ENSG00000145431	PDGFC	523.77	-1.68651	0.298526	-5.64945	1.61e-08	5.69e-07	DOWN
ENSG00000145569	OTULINL	199.381	-2.40639	0.277371	-8.6757	4.11e-18	1.13e-15	DOWN
ENSG00000145623	OSMR	867.188	-2.45495	0.291196	-8.43058	3.44e-17	7.76e-15	DOWN
ENSG00000145649	GZMA	53.8659	-3.78031	0.476306	-7.93673	2.08e-15	3.16e-13	DOWN
ENSG00000145681	HAPLN1	13.8306	-3.71558	0.648584	-5.72876	1.01e-08	3.73e-07	DOWN
ENSG00000145685	LHFPL2	1028.72	-2.35047	0.316069	-7.43658	1.03e-13	1.1e-11	DOWN
ENSG00000145703	IQGAP2	396.053	-2.50459	0.403416	-6.20846	5.35e-10	2.67e-08	DOWN
ENSG00000145777	TSLP	15.7592	-1.59123	0.378534	-4.20365	2.63e-05	0.00040512	DOWN
ENSG00000145779	TNFAIP8	864.934	-1.16351	0.157078	-7.40718	1.29e-13	1.35e-11	DOWN
ENSG00000145819	ARHGAP26	599.82	-1.715	0.261705	-6.55317	5.63e-11	3.48e-09	DOWN
ENSG00000145934	TENM2	4786.2	-1.23046	0.186566	-6.59531	4.24e-11	2.69e-09	DOWN
ENSG00000146070	PLA2G7	63.8573	-5.0282	0.610287	-8.23908	1.74e-16	3.26e-14	DOWN
ENSG00000146072	TNFRSF21	1713.12	-1.2051	0.192487	-6.26071	3.83e-10	1.97e-08	DOWN
ENSG00000146122	DAAM2	460.523	-1.04896	0.280999	-3.73295	0.000189252	0.00220436	DOWN
ENSG00000146192	FGD2	185.73	-2.64744	0.310954	-8.51393	1.68e-17	4.05e-15	DOWN
ENSG00000146232	NFKBIE	379.985	-1.5993	0.208283	-7.67851	1.61e-14	1.98e-12	DOWN
ENSG00000146285	SCML4	30.5188	-1.79365	0.405482	-4.4235	9.71e-06	0.000170038	DOWN
ENSG00000146373	RNF217	1306.37	-1.60221	0.225524	-7.10438	1.21e-12	1.07e-10	DOWN
ENSG00000146374	RSPO3	21.4748	-2.90215	0.529136	-5.48469	4.14e-08	1.32e-06	DOWN
ENSG00000146477	SLC22A3	103.698	-2.84661	0.477029	-5.96738	2.41e-09	1.04e-07	DOWN
ENSG00000146530	VWDE	11.4975	-1.65989	0.546794	-3.03567	0.00240003	0.018003	DOWN
ENSG00000146555	SDK1	160.07	-1.66531	0.287866	-5.78504	7.25e-09	2.74e-07	DOWN
ENSG00000146592	CREB5	150.4	-3.2895	0.450327	-7.30469	2.78e-13	2.75e-11	DOWN
ENSG00000146674	IGFBP3	2183.12	-2.072	0.279023	-7.42591	1.12e-13	1.18e-11	DOWN
ENSG00000146858	ZC3HAV1L	97.2815	-1.26565	0.248183	-5.09967	3.4e-07	8.71e-06	DOWN
ENSG00000147010	SH3KBP1	307.063	-1.81801	0.271285	-6.70148	2.06e-11	1.4e-09	DOWN
ENSG00000147027	TMEM47	151.958	-2.49124	0.40911	-6.08942	1.13e-09	5.26e-08	DOWN
ENSG00000147041	SYTL5	79.5172	-1.80476	0.370339	-4.87328	1.1e-06	2.48e-05	DOWN
ENSG00000147065	MSN	3658.16	-1.93389	0.242208	-7.98442	1.41e-15	2.19e-13	DOWN
ENSG00000147113	DIPK2B	14.2696	-3.48732	0.64138	-5.43721	5.41e-08	1.67e-06	DOWN
ENSG00000147138	GPR174	50.9293	-2.91993	0.414422	-7.04578	1.84e-12	1.58e-10	DOWN
ENSG00000147145	LPAR4	9.08036	-2.40717	0.675611	-3.56296	0.000366699	0.0038414	DOWN
ENSG00000147168	IL2RG	15.9374	-2.09061	0.46116	-4.53338	5.8e-06	0.000109338	DOWN
ENSG00000147231	RADX	15.7333	-1.40353	0.330771	-4.24322	2.2e-05	0.000347218	DOWN
ENSG00000147251	DOCK11	384.384	-3.13548	0.378858	-8.27613	1.27e-16	2.48e-14	DOWN
ENSG00000147257	GPC3	56.8753	-1.25484	0.303684	-4.13206	3.6e-05	0.000531568	DOWN
ENSG00000147324	MFHAS1	251.994	-1.95001	0.214526	-9.08987	9.92e-20	3.93e-17	DOWN
ENSG00000147434	CHRNA6	3.65319	-2.43228	0.55112	-4.41334	1.02e-05	0.000177551	DOWN
ENSG00000147443	DOK2	63.4607	-3.50255	0.415584	-8.42803	3.52e-17	7.89e-15	DOWN
ENSG00000147481	SNTG1	3.45584	-1.35684	0.46049	-2.94651	0.00321385	0.0227742	DOWN
ENSG00000147488	ST18	22.4946	-1.97614	0.447956	-4.41147	1.03e-05	0.000178884	DOWN
ENSG00000147852	VLDLR	350.221	-1.58801	0.272173	-5.83457	5.39e-09	2.11e-07	DOWN
ENSG00000147872	PLIN2	592.575	-1.98107	0.220863	-8.96966	2.97e-19	1.04e-16	DOWN
ENSG00000147889	CDKN2A	358.863	-1.46013	0.192916	-7.56875	3.77e-14	4.36e-12	DOWN
ENSG00000148339	SLC25A25	2065.53	-1.81061	0.216419	-8.3662	5.95e-17	1.27e-14	DOWN
ENSG00000148346	LCN2	4160.3	-1.43097	0.310251	-4.61229	3.98e-06	7.8e-05	DOWN
ENSG00000148488	ST8SIA6	15.0775	-2.59548	0.655013	-3.96249	7.42e-05	0.000989481	DOWN
ENSG00000148516	ZEB1	663.405	-1.31732	0.381454	-3.45342	0.000553518	0.00541361	DOWN
ENSG00000148655	LRMDA	143.387	-1.39029	0.226211	-6.14598	7.95e-10	3.82e-08	DOWN
ENSG00000148677	ANKRD1	80.3957	-3.85194	0.521951	-7.37988	1.58e-13	1.65e-11	DOWN
ENSG00000148680	HTR7	31.4767	-3.4626	0.501367	-6.90631	4.97e-12	3.83e-10	DOWN
ENSG00000148702	HABP2	17.5402	-1.55563	0.321121	-4.84437	1.27e-06	2.83e-05	DOWN
ENSG00000148735	PLEKHS1	44.7523	-1.47012	0.381966	-3.84881	0.000118691	0.00147912	DOWN
ENSG00000148803	FUOM	45.0865	-1.78283	0.320038	-5.57066	2.54e-08	8.56e-07	DOWN
ENSG00000148848	ADAM12	878.602	-3.07923	0.456225	-6.74936	1.48e-11	1.04e-09	DOWN
ENSG00000148926	ADM	4185.99	-3.0332	0.34116	-8.89086	6.06e-19	2.05e-16	DOWN
ENSG00000148965	SAA4	3.27007	-1.21703	0.369673	-3.29219	0.000994115	0.00877073	DOWN
ENSG00000149150	SLC43A1	37.9405	-1.12441	0.324526	-3.46477	0.000530678	0.00523137	DOWN
ENSG00000149452	SLC22A8	0.816752	-1.76438	0.518891	-3.40029	0.000673152	0.00636165	DOWN
ENSG00000149534	MS4A2	17.0487	-3.31715	0.749582	-4.42534	9.63e-06	0.000168922	DOWN
ENSG00000149564	ESAM	17.9054	-2.07892	0.320445	-6.48761	8.72e-11	5.15e-09	DOWN
ENSG00000149591	TAGLN	761.395	-1.525	0.303594	-5.02314	5.08e-07	1.24e-05	DOWN
ENSG00000149596	JPH2	67.9272	-1.38606	0.275033	-5.03961	4.66e-07	1.16e-05	DOWN
ENSG00000149781	FERMT3	245.477	-2.11679	0.314431	-6.73213	1.67e-11	1.16e-09	DOWN
ENSG00000149948	HMGA2	61.3456	-3.5198	0.539561	-6.52345	6.87e-11	4.15e-09	DOWN
ENSG00000149968	MMP3	640.373	-3.88867	0.540743	-7.19136	6.42e-13	5.94e-11	DOWN
ENSG00000150337	FCGR1A	84.516	-3.72843	0.447914	-8.32399	8.5e-17	1.76e-14	DOWN
ENSG00000150471	ADGRL3	54.2751	-3.4316	0.523577	-6.55415	5.6e-11	3.46e-09	DOWN
ENSG00000150510	FAM124A	17.2555	-1.0837	0.376634	-2.87732	0.00401073	0.0271496	DOWN
ENSG00000150540	HNMT	189.09	-2.0659	0.375493	-5.50184	3.76e-08	1.22e-06	DOWN
ENSG00000150594	ADRA2A	18.4138	-1.89522	0.543666	-3.486	0.000490295	0.00489837	DOWN
ENSG00000150630	VEGFC	79.4961	-3.47386	0.547671	-6.34296	2.25e-10	1.23e-08	DOWN
ENSG00000150637	CD226	151.525	-1.70285	0.304647	-5.58959	2.28e-08	7.74e-07	DOWN
ENSG00000150681	RGS18	20.8054	-2.02994	0.549083	-3.69696	0.000218199	0.00248121	DOWN
ENSG00000150687	PRSS23	2358.44	-1.31125	0.195726	-6.69939	2.09e-11	1.42e-09	DOWN
ENSG00000151023	ENKUR	24.2841	-1.02388	0.235916	-4.34	1.42e-05	0.000237799	DOWN
ENSG00000151062	CACNA2D4	82.6139	-1.03614	0.225617	-4.59248	4.38e-06	8.49e-05	DOWN
ENSG00000151067	CACNA1C	207.013	-2.15241	0.363145	-5.92713	3.08e-09	1.29e-07	DOWN
ENSG00000151322	NPAS3	51.8149	-1.1152	0.26946	-4.13865	3.49e-05	0.000518868	DOWN
ENSG00000151364	KCTD14	9.40509	-1.05257	0.254879	-4.12967	3.63e-05	0.000536597	DOWN
ENSG00000151388	ADAMTS12	798.432	-3.44995	0.522358	-6.60456	3.99e-11	2.53e-09	DOWN
ENSG00000151491	EPS8	511.09	-1.49935	0.199828	-7.5032	6.23e-14	6.92e-12	DOWN
ENSG00000151640	DPYSL4	41.4978	-1.71053	0.389454	-4.39212	1.12e-05	0.000193017	DOWN
ENSG00000151650	VENTX	22.7008	-1.85886	0.524848	-3.54171	0.000397548	0.00411477	DOWN
ENSG00000151702	FLI1	224.451	-1.66733	0.387435	-4.3035	1.68e-05	0.000274217	DOWN
ENSG00000151790	TDO2	60.5507	-4.69627	0.565932	-8.29829	1.06e-16	2.11e-14	DOWN
ENSG00000151834	GABRA2	7.14056	-1.74322	0.640857	-2.72014	0.00652551	0.0397977	DOWN
ENSG00000151835	SACS	1262.68	-2.00004	0.281299	-7.11001	1.16e-12	1.03e-10	DOWN
ENSG00000151892	GFRA1	102.392	-3.15926	0.618	-5.11208	3.19e-07	8.24e-06	DOWN
ENSG00000151967	SCHIP1	82.9968	-1.04283	0.297835	-3.50137	0.000462878	0.0046701	DOWN
ENSG00000152049	KCNE4	176.23	-2.4081	0.452728	-5.31908	1.04e-07	3.02e-06	DOWN
ENSG00000152076	CCDC74B	11.1861	-1.27221	0.412117	-3.08701	0.00202183	0.0156782	DOWN
ENSG00000152128	TMEM163	36.794	-1.48546	0.320258	-4.63833	3.51e-06	6.98e-05	DOWN
ENSG00000152137	HSPB8	335.815	-3.39607	0.457073	-7.43004	1.09e-13	1.15e-11	DOWN
ENSG00000152207	CYSLTR2	29.9816	-2.52302	0.416458	-6.05828	1.38e-09	6.25e-08	DOWN
ENSG00000152270	PDE3B	206.718	-1.10643	0.295443	-3.74497	0.000180415	0.00211698	DOWN
ENSG00000152315	KCNK13	7.33461	-2.89082	0.554011	-5.21797	1.81e-07	4.94e-06	DOWN
ENSG00000152527	PLEKHH2	516.38	-1.04508	0.1942	-5.38146	7.39e-08	2.21e-06	DOWN
ENSG00000152689	RASGRP3	305.678	-1.34319	0.230491	-5.82753	5.63e-09	2.18e-07	DOWN
ENSG00000152804	HHEX	27.5789	-2.70709	0.506809	-5.34143	9.22e-08	2.71e-06	DOWN
ENSG00000152952	PLOD2	1628.68	-2.12338	0.23896	-8.88594	6.34e-19	2.13e-16	DOWN
ENSG00000152954	NRSN1	0.949482	-1.72029	0.642268	-2.67846	0.00739624	0.0438902	DOWN
ENSG00000152969	JAKMIP1	1.11909	-2.14537	0.799591	-2.68308	0.00729476	0.0434521	DOWN
ENSG00000153012	LGI2	15.92	-1.07925	0.392042	-2.7529	0.00590706	0.0368417	DOWN
ENSG00000153071	DAB2	1228.38	-1.61168	0.413106	-3.90138	9.56e-05	0.00122957	DOWN
ENSG00000153283	CD96	126.018	-1.96626	0.245998	-7.993	1.32e-15	2.06e-13	DOWN
ENSG00000153404	PLEKHG4B	714.183	-1.25029	0.28664	-4.36188	1.29e-05	0.000217585	DOWN
ENSG00000153563	CD8A	93.4375	-1.24027	0.268936	-4.61178	3.99e-06	7.8e-05	DOWN
ENSG00000153714	LURAP1L	200.437	-2.71431	0.518906	-5.23083	1.69e-07	4.64e-06	DOWN
ENSG00000153898	MCOLN2	86.1239	-3.37295	0.387966	-8.69393	3.5e-18	9.76e-16	DOWN
ENSG00000153956	CACNA2D1	408.399	-1.84036	0.323138	-5.69529	1.23e-08	4.47e-07	DOWN
ENSG00000153976	HS3ST3A1	107.824	-1.77496	0.328673	-5.40038	6.65e-08	2.01e-06	DOWN
ENSG00000153993	SEMA3D	70.7549	-3.02889	0.486046	-6.2317	4.61e-10	2.33e-08	DOWN
ENSG00000154065	ANKRD29	39.9323	-1.8625	0.3322	-5.60655	2.06e-08	7.1e-07	DOWN
ENSG00000154096	THY1	417.393	-2.65741	0.652687	-4.07149	4.67e-05	0.000668329	DOWN
ENSG00000154127	UBASH3B	412.329	-1.17917	0.204504	-5.76601	8.12e-09	3.05e-07	DOWN
ENSG00000154133	ROBO4	14.6254	-2.14963	0.551329	-3.89899	9.66e-05	0.00123934	DOWN
ENSG00000154165	GPR15	7.714	-1.44187	0.532067	-2.70995	0.00672934	0.0408027	DOWN
ENSG00000154188	ANGPT1	193.865	-1.84659	0.37999	-4.85958	1.18e-06	2.64e-05	DOWN
ENSG00000154240	CEP112	149.481	-1.54858	0.308529	-5.01923	5.19e-07	1.27e-05	DOWN
ENSG00000154277	UCHL1	115.898	-2.31526	0.487893	-4.74542	2.08e-06	4.38e-05	DOWN
ENSG00000154310	TNIK	155.856	-2.1275	0.269742	-7.88717	3.09e-15	4.59e-13	DOWN
ENSG00000154319	FAM167A	17.9446	-1.62911	0.385648	-4.22435	2.4e-05	0.00037363	DOWN
ENSG00000154330	PGM5	57.0549	-1.0055	0.304474	-3.30242	0.000958552	0.00851177	DOWN
ENSG00000154451	GBP5	450.025	-5.14113	0.461928	-11.1297	8.99e-29	2.43e-25	DOWN
ENSG00000154553	PDLIM3	29.2829	-2.56376	0.520701	-4.92367	8.49e-07	1.97e-05	DOWN
ENSG00000154589	LY96	50.5163	-1.91967	0.402452	-4.76993	1.84e-06	3.94e-05	DOWN
ENSG00000154734	ADAMTS1	305.241	-2.22917	0.422269	-5.27902	1.3e-07	3.68e-06	DOWN
ENSG00000154736	ADAMTS5	57.7814	-1.60337	0.483213	-3.31814	0.000906196	0.00813155	DOWN
ENSG00000154783	FGD5	70.9853	-1.85364	0.349748	-5.29992	1.16e-07	3.32e-06	DOWN
ENSG00000154822	PLCL2	145.529	-2.72557	0.424164	-6.42573	1.31e-10	7.48e-09	DOWN
ENSG00000154864	PIEZO2	295.752	-1.91611	0.375213	-5.10673	3.28e-07	8.43e-06	DOWN
ENSG00000155269	GPR78	26.9784	-2.93037	0.495772	-5.91073	3.41e-09	1.41e-07	DOWN
ENSG00000155307	SAMSN1	203.901	-4.59852	0.430111	-10.6915	1.12e-26	1.97e-23	DOWN
ENSG00000155380	SLC16A1	963.989	-1.7325	0.255176	-6.78944	1.13e-11	8.08e-10	DOWN
ENSG00000155465	SLC7A7	251.09	-1.76141	0.257679	-6.83566	8.16e-12	6.03e-10	DOWN
ENSG00000155511	GRIA1	28.1489	-1.69119	0.464617	-3.63997	0.000272674	0.00298553	DOWN
ENSG00000155622	XAGE2	32.7578	-1.3739	0.454936	-3.01998	0.00252789	0.0187632	DOWN
ENSG00000155629	PIK3AP1	435.888	-4.24573	0.405536	-10.4694	1.19e-25	1.66e-22	DOWN
ENSG00000155659	VSIG4	305.585	-4.60904	0.572606	-8.04922	8.33e-16	1.35e-13	DOWN
ENSG00000155816	FMN2	7.73722	-1.62425	0.472565	-3.4371	0.000587973	0.00568769	DOWN
ENSG00000155849	ELMO1	136.9	-3.33681	0.432955	-7.70705	1.29e-14	1.62e-12	DOWN
ENSG00000155886	SLC24A2	33.6439	-1.69647	0.443433	-3.82576	0.000130371	0.00160661	DOWN
ENSG00000155926	SLA	312.533	-3.18895	0.38527	-8.27719	1.26e-16	2.47e-14	DOWN
ENSG00000155962	CLIC2	187.694	-1.12149	0.160963	-6.96737	3.23e-12	2.56e-10	DOWN
ENSG00000155966	AFF2	19.8831	-1.38202	0.414491	-3.33427	0.000855251	0.00775305	DOWN
ENSG00000156103	MMP16	78.4019	-2.13174	0.507681	-4.19898	2.68e-05	0.000412739	DOWN
ENSG00000156127	BATF	30.8691	-2.61345	0.385612	-6.7774	1.22e-11	8.65e-10	DOWN
ENSG00000156140	ADAMTS3	29.1441	-1.07514	0.40789	-2.63586	0.00839246	0.0482656	DOWN
ENSG00000156234	CXCL13	44.9669	-5.21476	0.634886	-8.2137	2.14e-16	3.93e-14	DOWN
ENSG00000156273	BACH1	2982.51	-1.11037	0.185581	-5.98324	2.19e-09	9.44e-08	DOWN
ENSG00000156413	FUT6	51.1123	-1.5881	0.318865	-4.98047	6.34e-07	1.52e-05	DOWN
ENSG00000156475	PPP2R2B	71.8667	-1.22568	0.274238	-4.46941	7.84e-06	0.000142093	DOWN
ENSG00000156486	KCNS2	49.0504	-1.42061	0.445752	-3.187	0.00143756	0.0118841	DOWN
ENSG00000156587	UBE2L6	1875.18	-1.2667	0.160978	-7.86883	3.58e-15	5.23e-13	DOWN
ENSG00000156687	UNC5D	3.7211	-1.957	0.499834	-3.91529	9.03e-05	0.00117056	DOWN
ENSG00000156886	ITGAD	1.54778	-2.0033	0.411806	-4.86468	1.15e-06	2.58e-05	DOWN
ENSG00000157021	CIBAR1P1	7.54858	-1.45992	0.278897	-5.23464	1.65e-07	4.57e-06	DOWN
ENSG00000157111	TMEM171	21.5446	-1.33094	0.271663	-4.89922	9.62e-07	2.2e-05	DOWN
ENSG00000157214	STEAP2	188.5	-2.40618	0.490978	-4.90079	9.55e-07	2.18e-05	DOWN
ENSG00000157303	SUSD3	17.9073	-1.92432	0.375682	-5.12221	3.02e-07	7.84e-06	DOWN
ENSG00000157368	IL34	70.2641	-1.09817	0.222646	-4.93235	8.12e-07	1.9e-05	DOWN
ENSG00000157502	PWWP3B	24.0278	-1.07867	0.398344	-2.70788	0.0067714	0.0410145	DOWN
ENSG00000157542	KCNJ6	5.8314	-1.41019	0.454301	-3.10408	0.00190869	0.0149666	DOWN
ENSG00000157551	KCNJ15	330.788	-1.09495	0.179716	-6.09265	1.11e-09	5.18e-08	DOWN
ENSG00000157557	ETS2	5021.2	-1.75117	0.191869	-9.1269	7.05e-20	2.87e-17	DOWN
ENSG00000157601	MX1	3697.34	-2.13168	0.250502	-8.50962	1.75e-17	4.17e-15	DOWN
ENSG00000157654	PALM2AKAP2	708.419	-2.30089	0.300526	-7.65621	1.91e-14	2.32e-12	DOWN
ENSG00000157680	DGKI	317.296	-1.29713	0.290759	-4.4612	8.15e-06	0.000147013	DOWN
ENSG00000157765	SLC34A2	1343.12	-1.03179	0.382347	-2.69856	0.0069641	0.0418948	DOWN
ENSG00000157766	ACAN	20.2231	-1.87198	0.638345	-2.93255	0.00336192	0.0236256	DOWN
ENSG00000157827	FMNL2	1667.93	-1.35671	0.19633	-6.91036	4.83e-12	3.74e-10	DOWN
ENSG00000157833	GAREM2	41.1813	-1.14529	0.293356	-3.90409	9.46e-05	0.00121757	DOWN
ENSG00000158050	DUSP2	81.0702	-4.13593	0.399037	-10.3648	3.59e-25	4.34e-22	DOWN
ENSG00000158089	GALNT14	208.364	-3.73226	0.392571	-9.50721	1.96e-21	1e-18	DOWN
ENSG00000158122	PRXL2C	268.017	-1.24545	0.150855	-8.25591	1.51e-16	2.87e-14	DOWN
ENSG00000158163	DZIP1L	85.8464	-2.03989	0.494762	-4.12298	3.74e-05	0.00055085	DOWN
ENSG00000158164	TMSB15A	3.49502	-1.43694	0.503205	-2.85558	0.00429581	0.0286452	DOWN
ENSG00000158186	MRAS	283.032	-1.61248	0.294596	-5.47353	4.41e-08	1.4e-06	DOWN
ENSG00000158246	TENT5B	1400.28	-1.59129	0.244685	-6.50345	7.85e-11	4.67e-09	DOWN
ENSG00000158258	CLSTN2	302.375	-1.37493	0.469227	-2.93019	0.00338751	0.0237741	DOWN
ENSG00000158352	SHROOM4	291.92	-1.87427	0.266881	-7.02286	2.17e-12	1.83e-10	DOWN
ENSG00000158473	CD1D	17.4225	-1.72605	0.450109	-3.83474	0.0001257	0.00155467	DOWN
ENSG00000158477	CD1A	18.4298	-3.63693	0.615731	-5.90669	3.49e-09	1.45e-07	DOWN
ENSG00000158481	CD1C	17.9514	-1.61433	0.486229	-3.3201	0.000899851	0.00808881	DOWN
ENSG00000158488	CD1E	15.62	-2.39327	0.583834	-4.09923	4.15e-05	0.000601479	DOWN
ENSG00000158517	NCF1	53.2991	-3.70902	0.436021	-8.50652	1.79e-17	4.23e-15	DOWN
ENSG00000158555	GDPD5	80.5276	-1.22216	0.347288	-3.51914	0.000432942	0.00441748	DOWN
ENSG00000158714	SLAMF8	58.9706	-5.14876	0.609374	-8.44927	2.93e-17	6.81e-15	DOWN
ENSG00000158825	CDA	10.7516	-2.97562	0.500489	-5.94543	2.76e-09	1.17e-07	DOWN
ENSG00000158859	ADAMTS4	82.8796	-3.06494	0.40397	-7.58704	3.27e-14	3.83e-12	DOWN
ENSG00000158869	FCER1G	265.323	-3.88549	0.390089	-9.96051	2.27e-23	1.97e-20	DOWN
ENSG00000159164	SV2A	105.378	-1.08922	0.363361	-2.99762	0.00272097	0.0198724	DOWN
ENSG00000159167	STC1	270.999	-3.065	0.601423	-5.09626	3.46e-07	8.85e-06	DOWN
ENSG00000159184	HOXB13	1.21204	-2.4392	0.793728	-3.0731	0.0021185	0.0162788	DOWN
ENSG00000159189	C1QC	397.003	-4.52583	0.502381	-9.00877	2.08e-19	7.73e-17	DOWN
ENSG00000159212	CLIC6	95.5887	-1.78651	0.486392	-3.67299	0.000239729	0.00267966	DOWN
ENSG00000159216	RUNX1	2391.66	-1.41471	0.188307	-7.51279	5.79e-14	6.49e-12	DOWN
ENSG00000159217	IGF2BP1	16.8702	-2.16525	0.465013	-4.65631	3.22e-06	6.45e-05	DOWN
ENSG00000159307	SCUBE1	17.6344	-1.01803	0.303552	-3.35375	0.000797253	0.00731669	DOWN
ENSG00000159387	IRX6	33.588	-1.77893	0.596375	-2.9829	0.00285533	0.0206829	DOWN
ENSG00000159388	BTG2	5418.63	-1.00859	0.225163	-4.47938	7.49e-06	0.000136316	DOWN
ENSG00000159403	C1R	2767	-1.8196	0.394545	-4.6119	3.99e-06	7.8e-05	DOWN
ENSG00000159433	STARD9	305.145	-1.36005	0.270032	-5.03661	4.74e-07	1.17e-05	DOWN
ENSG00000159618	ADGRG5	17.8133	-1.35937	0.327733	-4.14779	3.36e-05	0.000501182	DOWN
ENSG00000159640	ACE	49.35	-3.11173	0.431594	-7.20984	5.6e-13	5.23e-11	DOWN
ENSG00000159713	TPPP3	459.662	-1.35771	0.439398	-3.08993	0.00200207	0.0155503	DOWN
ENSG00000159753	CARMIL2	36.4783	-1.12171	0.261634	-4.28734	1.81e-05	0.000292127	DOWN
ENSG00000160161	CILP2	30.3064	-1.3283	0.388612	-3.41805	0.000630707	0.00603131	DOWN
ENSG00000160185	UBASH3A	22.2841	-2.56115	0.43798	-5.84765	4.99e-09	1.97e-07	DOWN
ENSG00000160219	GAB3	93.0057	-2.88599	0.371818	-7.76182	8.37e-15	1.11e-12	DOWN
ENSG00000160255	ITGB2	852.627	-3.37559	0.444548	-7.5933	3.12e-14	3.67e-12	DOWN
ENSG00000160307	S100B	39.0833	-3.23081	0.517775	-6.2398	4.38e-10	2.22e-08	DOWN
ENSG00000160326	SLC2A6	77.0046	-2.07776	0.35033	-5.93087	3.01e-09	1.27e-07	DOWN
ENSG00000160469	BRSK1	29.8377	-1.75223	0.476074	-3.68059	0.000232696	0.00261439	DOWN
ENSG00000160471	COX6B2	66.3272	-2.33187	0.448356	-5.20092	1.98e-07	5.36e-06	DOWN
ENSG00000160593	JAML	319.754	-2.10948	0.316364	-6.66791	2.59e-11	1.71e-09	DOWN
ENSG00000160654	CD3G	40.333	-2.41925	0.365384	-6.62112	3.56e-11	2.29e-09	DOWN
ENSG00000160791	CCR5	118.148	-3.00454	0.377205	-7.96527	1.65e-15	2.54e-13	DOWN
ENSG00000160856	FCRL3	8.61055	-2.61753	0.817707	-3.20106	0.00136923	0.0114219	DOWN
ENSG00000160883	HK3	90.0644	-4.10781	0.568031	-7.23166	4.77e-13	4.53e-11	DOWN
ENSG00000160951	PTGER1	7.91426	-1.55283	0.381548	-4.06982	4.7e-05	0.000672505	DOWN
ENSG00000160963	COL26A1	71.6132	-2.48196	0.605118	-4.10161	4.1e-05	0.000595705	DOWN
ENSG00000160991	ORAI2	408.81	-1.19844	0.254228	-4.71402	2.43e-06	5.01e-05	DOWN
ENSG00000161249	DMKN	612.493	-1.7344	0.347115	-4.99661	5.83e-07	1.4e-05	DOWN
ENSG00000161381	PLXDC1	156.838	-3.15685	0.406431	-7.76725	8.02e-15	1.07e-12	DOWN
ENSG00000161405	IKZF3	160.709	-2.90566	0.330046	-8.80381	1.32e-18	4.08e-16	DOWN
ENSG00000161638	ITGA5	800.573	-3.12006	0.347314	-8.98339	2.63e-19	9.36e-17	DOWN
ENSG00000161640	SIGLEC11	5.02011	-1.72561	0.50992	-3.38407	0.000714188	0.00668372	DOWN
ENSG00000161791	FMNL3	562.256	-1.49758	0.246765	-6.06886	1.29e-09	5.89e-08	DOWN
ENSG00000161835	TAMALIN	79.8056	-2.44028	0.368216	-6.62729	3.42e-11	2.2e-09	DOWN
ENSG00000161896	IP6K3	31.3603	-1.38197	0.468866	-2.94746	0.00320394	0.0227075	DOWN
ENSG00000161929	SCIMP	41.5534	-1.94023	0.392207	-4.94695	7.54e-07	1.77e-05	DOWN
ENSG00000161944	ASGR2	6.64316	-1.11939	0.402832	-2.7788	0.00545602	0.0345735	DOWN
ENSG00000161958	FGF11	18.5697	-1.05353	0.282748	-3.72604	0.000194512	0.00225081	DOWN
ENSG00000161992	PRR35	1.2292	-1.63232	0.573066	-2.84839	0.00439405	0.0291734	DOWN
ENSG00000162078	ZG16B	11.3478	-1.79672	0.580481	-3.09523	0.0019666	0.0153402	DOWN
ENSG00000162366	PDZK1IP1	278.74	-2.67154	0.424324	-6.29598	3.05e-10	1.61e-08	DOWN
ENSG00000162444	RBP7	14.8329	-1.06982	0.346076	-3.09129	0.00199286	0.0154997	DOWN
ENSG00000162490	DRAXIN	6.78352	-1.48516	0.436343	-3.40365	0.00066492	0.00629566	DOWN
ENSG00000162493	PDPN	1321.99	-1.47115	0.177356	-8.2949	1.09e-16	2.16e-14	DOWN
ENSG00000162494	LRRC38	12.1208	-2.17986	0.651333	-3.34677	0.000817582	0.00745901	DOWN
ENSG00000162511	LAPTM5	725.848	-3.59195	0.41385	-8.67934	3.98e-18	1.1e-15	DOWN
ENSG00000162512	SDC3	464.742	-1.16668	0.27346	-4.26635	1.99e-05	0.000317676	DOWN
ENSG00000162595	DIRAS3	97.6582	-1.0395	0.195113	-5.32767	9.95e-08	2.89e-06	DOWN
ENSG00000162618	ADGRL4	56.8774	-2.77741	0.510808	-5.43729	5.41e-08	1.67e-06	DOWN
ENSG00000162643	DNAI3	42.9115	-1.96854	0.311784	-6.31378	2.72e-10	1.45e-08	DOWN
ENSG00000162645	GBP2	766.708	-3.88198	0.397457	-9.76702	1.56e-22	1.06e-19	DOWN
ENSG00000162654	GBP4	1058.66	-4.53549	0.46849	-9.68108	3.63e-22	2.23e-19	DOWN
ENSG00000162676	GFI1	46.0183	-1.77695	0.261997	-6.78231	1.18e-11	8.42e-10	DOWN
ENSG00000162687	KCNT2	61.7335	-1.65059	0.491656	-3.35722	0.000787316	0.00724386	DOWN
ENSG00000162692	VCAM1	223.885	-4.70791	0.714884	-6.58556	4.53e-11	2.85e-09	DOWN
ENSG00000162706	CADM3	250.485	-1.50238	0.467617	-3.21285	0.00131424	0.0110353	DOWN
ENSG00000162711	NLRP3	102.482	-2.13719	0.274459	-7.7869	6.87e-15	9.35e-13	DOWN
ENSG00000162723	SLAMF9	11.3893	-1.87611	0.317711	-5.90508	3.52e-09	1.46e-07	DOWN
ENSG00000162733	DDR2	1189.29	-1.55245	0.310135	-5.00571	5.57e-07	1.34e-05	DOWN
ENSG00000162739	SLAMF6	37.9319	-2.62263	0.422892	-6.20166	5.59e-10	2.78e-08	DOWN
ENSG00000162747	FCGR3B	15.6109	-4.39235	0.616516	-7.12447	1.04e-12	9.36e-11	DOWN
ENSG00000162757	C1orf74	1100.66	-1.24426	0.157006	-7.92492	2.28e-15	3.47e-13	DOWN
ENSG00000162772	ATF3	3862.04	-4.88036	0.412896	-11.8198	3.08e-32	1.77e-28	DOWN
ENSG00000162894	FCMR	19.1432	-1.81672	0.391754	-4.6374	3.53e-06	7.01e-05	DOWN
ENSG00000162896	PIGR	372.11	-2.2347	0.60028	-3.72277	0.00019705	0.00227401	DOWN
ENSG00000162946	DISC1	125.416	-1.70451	0.253578	-6.72183	1.79e-11	1.23e-09	DOWN
ENSG00000162949	CAPN13	43.5064	-3.92347	0.663954	-5.90926	3.44e-09	1.42e-07	DOWN
ENSG00000162989	KCNJ3	2.79692	-2.39863	0.743829	-3.22471	0.00126101	0.0106741	DOWN
ENSG00000162998	FRZB	103.432	-1.71274	0.304357	-5.62742	1.83e-08	6.38e-07	DOWN
ENSG00000163017	ACTG2	52.2749	-2.27554	0.322209	-7.0623	1.64e-12	1.42e-10	DOWN
ENSG00000163106	HPGDS	16.6369	-1.9252	0.462987	-4.15823	3.21e-05	0.000481639	DOWN
ENSG00000163121	NEURL3	4.70035	-3.26555	0.675981	-4.83083	1.36e-06	3.01e-05	DOWN
ENSG00000163131	CTSS	4373.72	-1.08523	0.200143	-5.42229	5.88e-08	1.8e-06	DOWN
ENSG00000163132	MSX1	8.68458	-3.56109	0.554118	-6.4266	1.3e-10	7.45e-09	DOWN
ENSG00000163154	TNFAIP8L2	40.6458	-1.66796	0.38936	-4.28386	1.84e-05	0.000295551	DOWN
ENSG00000163207	IVL	1450.07	-1.18387	0.266154	-4.44807	8.66e-06	0.000154717	DOWN
ENSG00000163209	SPRR3	1511.45	-1.95879	0.42903	-4.56561	4.98e-06	9.55e-05	DOWN
ENSG00000163216	SPRR2D	151.094	-3.63882	0.48817	-7.45401	9.05e-14	9.75e-12	DOWN
ENSG00000163219	ARHGAP25	207.175	-1.55545	0.225591	-6.89497	5.39e-12	4.12e-10	DOWN
ENSG00000163220	S100A9	13799.9	-3.20698	0.546486	-5.86836	4.4e-09	1.78e-07	DOWN
ENSG00000163221	S100A12	20.3985	-2.41634	0.492879	-4.90249	9.46e-07	2.17e-05	DOWN
ENSG00000163297	ANTXR2	659.543	-1.29915	0.226045	-5.74732	9.07e-09	3.37e-07	DOWN
ENSG00000163359	COL6A3	15206.1	-1.87233	0.478953	-3.90921	9.26e-05	0.00119474	DOWN
ENSG00000163364	LINC01116	2.84666	-2.37715	0.670832	-3.54359	0.000394718	0.00408823	DOWN
ENSG00000163394	CCKAR	8.51338	-4.16143	0.93734	-4.43962	9.01e-06	0.000159738	DOWN
ENSG00000163430	FSTL1	5417.64	-1.9249	0.239385	-8.04103	8.91e-16	1.43e-13	DOWN
ENSG00000163464	CXCR1	59.1264	-3.21533	0.54729	-5.875	4.23e-09	1.72e-07	DOWN
ENSG00000163485	ADORA1	28.706	-1.60365	0.486065	-3.29925	0.000969432	0.00859502	DOWN
ENSG00000163508	EOMES	14.7129	-2.95264	0.562435	-5.24975	1.52e-07	4.24e-06	DOWN
ENSG00000163519	TRAT1	13.0113	-4.02841	0.733516	-5.49192	3.98e-08	1.28e-06	DOWN
ENSG00000163563	MNDA	207.735	-2.6028	0.530525	-4.90608	9.29e-07	2.14e-05	DOWN
ENSG00000163564	PYHIN1	41.9054	-3.55848	0.439069	-8.10461	5.29e-16	8.79e-14	DOWN
ENSG00000163568	AIM2	127.973	-4.26521	0.464843	-9.17559	4.49e-20	1.9e-17	DOWN
ENSG00000163599	CTLA4	25.7516	-4.49741	0.653848	-6.87836	6.05e-12	4.59e-10	DOWN
ENSG00000163600	ICOS	25.292	-3.90887	0.505507	-7.73256	1.05e-14	1.36e-12	DOWN
ENSG00000163637	PRICKLE2	361.14	-1.01644	0.209613	-4.84914	1.24e-06	2.77e-05	DOWN
ENSG00000163659	TIPARP	5566.59	-1.25202	0.183357	-6.82834	8.59e-12	6.31e-10	DOWN
ENSG00000163661	PTX3	161.812	-2.41304	0.319787	-7.54577	4.5e-14	5.16e-12	DOWN
ENSG00000163697	APBB2	1478.56	-1.10992	0.199069	-5.57558	2.47e-08	8.36e-07	DOWN
ENSG00000163734	CXCL3	67.8961	-5.41846	0.677123	-8.00219	1.22e-15	1.93e-13	DOWN
ENSG00000163735	CXCL5	58.5578	-6.07803	0.931692	-6.52364	6.86e-11	4.15e-09	DOWN
ENSG00000163739	CXCL1	201.475	-4.8863	0.514113	-9.50433	2.01e-21	1.02e-18	DOWN
ENSG00000163751	CPA3	60.3266	-7.30433	0.979304	-7.45869	8.74e-14	9.46e-12	DOWN
ENSG00000163823	CCR1	160.54	-3.92559	0.450922	-8.7057	3.16e-18	9.07e-16	DOWN
ENSG00000163874	ZC3H12A	1537.38	-2.05056	0.264477	-7.75327	8.96e-15	1.18e-12	DOWN
ENSG00000163915	IGF2BP2-AS1	51.1166	-1.27516	0.435427	-2.92852	0.00340581	0.0238847	DOWN
ENSG00000163975	MELTF	110.758	-1.30015	0.242128	-5.36969	7.89e-08	2.35e-06	DOWN
ENSG00000163993	S100P	182.157	-1.78003	0.317982	-5.59789	2.17e-08	7.43e-07	DOWN
ENSG00000164038	SLC9B2	96.3088	-1.54398	0.281319	-5.48836	4.06e-08	1.3e-06	DOWN
ENSG00000164099	PRSS12	62.3527	-2.24993	0.385066	-5.84298	5.13e-09	2.02e-07	DOWN
ENSG00000164111	ANXA5	5383	-1.15383	0.181902	-6.34312	2.25e-10	1.23e-08	DOWN
ENSG00000164116	GUCY1A1	521.507	-4.90851	0.530115	-9.25933	2.06e-20	9.19e-18	DOWN
ENSG00000164136	IL15	152.602	-1.98823	0.263942	-7.5328	4.97e-14	5.64e-12	DOWN
ENSG00000164175	SLC45A2	14.3266	-1.14639	0.320495	-3.57693	0.000347659	0.00367024	DOWN
ENSG00000164181	ELOVL7	79.5706	-1.7953	0.262081	-6.85019	7.38e-12	5.52e-10	DOWN
ENSG00000164185	ZNF474	12.6574	-1.03402	0.225768	-4.58002	4.65e-06	8.97e-05	DOWN
ENSG00000164220	F2RL2	67.571	-1.57157	0.501774	-3.13203	0.00173605	0.0138923	DOWN
ENSG00000164236	ANKRD33B	288.671	-1.64134	0.263518	-6.22857	4.71e-10	2.37e-08	DOWN
ENSG00000164251	F2RL1	2067.93	-1.97005	0.242288	-8.131	4.26e-16	7.31e-14	DOWN
ENSG00000164266	SPINK1	8.83131	-4.07836	0.583222	-6.99282	2.69e-12	2.22e-10	DOWN
ENSG00000164283	ESM1	10.6993	-2.64656	0.46601	-5.6792	1.35e-08	4.87e-07	DOWN
ENSG00000164330	EBF1	15.312	-1.69377	0.572833	-2.95684	0.00310809	0.0221202	DOWN
ENSG00000164379	FOXQ1	2126.51	-1.00211	0.262552	-3.81681	0.000135188	0.00165555	DOWN
ENSG00000164400	CSF2	4.59231	-4.43584	0.815599	-5.43876	5.37e-08	1.66e-06	DOWN
ENSG00000164430	CGAS	108.45	-2.31432	0.275008	-8.41548	3.91e-17	8.69e-15	DOWN
ENSG00000164440	TXLNB	13.6599	-1.06456	0.397581	-2.67758	0.00741557	0.0439668	DOWN
ENSG00000164442	CITED2	2322.57	-1.07373	0.200947	-5.34334	9.13e-08	2.69e-06	DOWN
ENSG00000164647	STEAP1	33.3893	-3.27237	0.608792	-5.37519	7.65e-08	2.29e-06	DOWN
ENSG00000164691	TAGAP	139.46	-1.71314	0.292658	-5.85372	4.81e-09	1.91e-07	DOWN
ENSG00000164692	COL1A2	41295.5	-2.57543	0.627417	-4.10481	4.05e-05	0.000588823	DOWN
ENSG00000164694	FNDC1	471.494	-1.96125	0.735009	-2.66834	0.00762272	0.0448825	DOWN
ENSG00000164741	DLC1	306.604	-2.28903	0.418738	-5.46651	4.59e-08	1.45e-06	DOWN
ENSG00000164920	OSR2	113.612	-2.72234	0.490241	-5.55306	2.81e-08	9.36e-07	DOWN
ENSG00000164929	BAALC	103.638	-1.2398	0.231876	-5.34682	8.95e-08	2.64e-06	DOWN
ENSG00000164932	CTHRC1	850.474	-2.67377	0.453976	-5.88966	3.87e-09	1.59e-07	DOWN
ENSG00000164935	DCSTAMP	4.52118	-2.62578	0.986291	-2.66228	0.00776139	0.0454952	DOWN
ENSG00000164949	GEM	337.221	-3.35712	0.393735	-8.52634	1.51e-17	3.68e-15	DOWN
ENSG00000165030	NFIL3	963.619	-2.05004	0.250102	-8.19684	2.47e-16	4.39e-14	DOWN
ENSG00000165071	TMEM71	51.5075	-1.52467	0.332878	-4.58026	4.64e-06	8.96e-05	DOWN
ENSG00000165078	CPA6	44.6985	-2.15718	0.306549	-7.03698	1.96e-12	1.68e-10	DOWN
ENSG00000165124	SVEP1	2057.67	-1.18269	0.380307	-3.10982	0.001872	0.0147442	DOWN
ENSG00000165168	CYBB	1538.71	-4.94664	0.491031	-10.074	7.2e-24	6.9e-21	DOWN
ENSG00000165178	NCF1C	29.1855	-3.21827	0.416151	-7.7334	1.05e-14	1.36e-12	DOWN
ENSG00000165424	ZCCHC24	237.789	-1.27189	0.314688	-4.04176	5.31e-05	0.000742336	DOWN
ENSG00000165449	SLC16A9	17.1817	-2.17655	0.541856	-4.01685	5.9e-05	0.000810094	DOWN
ENSG00000165457	FOLR2	49.6981	-3.7507	0.597859	-6.27355	3.53e-10	1.83e-08	DOWN
ENSG00000165507	DEPP1	195.563	-1.94736	0.272914	-7.13544	9.65e-13	8.67e-11	DOWN
ENSG00000165617	DACT1	79.4603	-2.93742	0.563763	-5.21038	1.88e-07	5.11e-06	DOWN
ENSG00000165646	SLC18A2	34.8048	-1.19957	0.218437	-5.49158	3.98e-08	1.28e-06	DOWN
ENSG00000165655	ZNF503	370.815	-1.0207	0.231988	-4.39981	1.08e-05	0.00018733	DOWN
ENSG00000165682	CLEC1B	18.5851	-2.56701	0.516184	-4.97305	6.59e-07	1.56e-05	DOWN
ENSG00000165685	TMEM52B	8.58159	-2.42767	0.478816	-5.07015	3.98e-07	1e-05	DOWN
ENSG00000165757	JCAD	872.085	-2.10836	0.440987	-4.78101	1.74e-06	3.76e-05	DOWN
ENSG00000165799	RNASE7	235.344	-2.90618	0.302301	-9.61354	7.01e-22	4.19e-19	DOWN
ENSG00000165801	ARHGEF40	690.007	-1.33327	0.22473	-5.93277	2.98e-09	1.25e-07	DOWN
ENSG00000165828	PRAP1	0.778131	-1.49242	0.566638	-2.63381	0.00844335	0.0485218	DOWN
ENSG00000165914	TTC7B	120.421	-1.71507	0.302149	-5.67623	1.38e-08	4.94e-07	DOWN
ENSG00000165935	SMCO2	7.03257	-2.15515	0.498474	-4.32349	1.54e-05	0.000253835	DOWN
ENSG00000165949	IFI27	5976.7	-2.0362	0.277523	-7.33706	2.18e-13	2.2e-11	DOWN
ENSG00000165966	PDZRN4	63.0905	-2.58133	0.476431	-5.41805	6.03e-08	1.84e-06	DOWN
ENSG00000165973	NELL1	3.30033	-2.29307	0.655843	-3.49637	0.000471637	0.00473976	DOWN
ENSG00000165996	HACD1	19.9864	-2.42421	0.417382	-5.80813	6.32e-09	2.42e-07	DOWN
ENSG00000166002	SMCO4	39.4783	-1.85474	0.367505	-5.04683	4.49e-07	1.12e-05	DOWN
ENSG00000166073	GPR176	164.917	-2.79702	0.428701	-6.5244	6.83e-11	4.14e-09	DOWN
ENSG00000166106	ADAMTS15	13.8255	-1.61546	0.345369	-4.67749	2.9e-06	5.89e-05	DOWN
ENSG00000166147	FBN1	5828.88	-3.67365	0.37721	-9.739	2.06e-22	1.33e-19	DOWN
ENSG00000166148	AVPR1A	6.10871	-2.25952	0.695548	-3.24855	0.00115995	0.00995231	DOWN
ENSG00000166165	CKB	687.404	-1.24409	0.27618	-4.50464	6.65e-06	0.000123264	DOWN
ENSG00000166278	C2	88.5302	-2.10211	0.252974	-8.3096	9.6e-17	1.95e-14	DOWN
ENSG00000166313	APBB1	289.033	-1.11414	0.243731	-4.57118	4.85e-06	9.32e-05	DOWN
ENSG00000166341	DCHS1	227.262	-2.83992	0.406737	-6.98221	2.91e-12	2.36e-10	DOWN
ENSG00000166396	SERPINB7	57.0589	-2.80742	0.414103	-6.77952	1.21e-11	8.55e-10	DOWN
ENSG00000166426	CRABP1	7.07254	-2.90858	0.624783	-4.65535	3.23e-06	6.47e-05	DOWN
ENSG00000166428	PLD4	35.6255	-1.47555	0.34225	-4.31131	1.62e-05	0.000266027	DOWN
ENSG00000166446	CDYL2	258.899	-1.18853	0.260853	-4.55631	5.21e-06	9.92e-05	DOWN
ENSG00000166510	CCDC68	52.2431	-1.44162	0.319016	-4.51896	6.21e-06	0.000116241	DOWN
ENSG00000166523	CLEC4E	29.342	-3.94968	0.648627	-6.0893	1.13e-09	5.26e-08	DOWN
ENSG00000166527	CLEC4D	15.0078	-3.44052	0.718781	-4.78661	1.7e-06	3.66e-05	DOWN
ENSG00000166592	RRAD	195.327	-5.67795	0.487425	-11.6489	2.33e-31	1.02e-27	DOWN
ENSG00000166664	CHRFAM7A	1.53581	-2.18832	0.642134	-3.40789	0.000654664	0.00621262	DOWN
ENSG00000166670	MMP10	1601.96	-5.26909	0.480256	-10.9714	5.24e-28	1.1e-24	DOWN
ENSG00000166710	B2M	46561.8	-1.36411	0.182103	-7.49089	6.84e-14	7.53e-12	DOWN
ENSG00000166741	NNMT	1535.37	-1.95036	0.564506	-3.45499	0.000550317	0.00538803	DOWN
ENSG00000166793	YPEL4	92.9635	-1.25117	0.293306	-4.26575	1.99e-05	0.000318308	DOWN
ENSG00000166823	MESP1	5.49371	-2.13295	0.467657	-4.56092	5.09e-06	9.73e-05	DOWN
ENSG00000166920	C15orf48	416.435	-2.20226	0.336765	-6.53947	6.17e-11	3.79e-09	DOWN
ENSG00000166922	SCG5	4.25035	-1.58449	0.466388	-3.39737	0.000680364	0.00642075	DOWN
ENSG00000166923	GREM1	978.37	-3.84954	0.652061	-5.90365	3.56e-09	1.47e-07	DOWN
ENSG00000166927	MS4A7	297.397	-4.62546	0.510812	-9.05512	1.36e-19	5.32e-17	DOWN
ENSG00000166928	MS4A14	21.8435	-1.85214	0.515321	-3.59415	0.000325453	0.00347893	DOWN
ENSG00000166948	TGM6	12.8019	-3.01389	0.579232	-5.20325	1.96e-07	5.3e-06	DOWN
ENSG00000166963	MAP1A	389.563	-1.63851	0.383123	-4.27671	1.9e-05	0.000304412	DOWN
ENSG00000167077	MEI1	50.2197	-1.26936	0.272874	-4.65181	3.29e-06	6.58e-05	DOWN
ENSG00000167083	GNGT2	6.35594	-1.767	0.521167	-3.39046	0.000697757	0.00654934	DOWN
ENSG00000167105	TMEM92	10.4371	-2.33462	0.48594	-4.80435	1.55e-06	3.39e-05	DOWN
ENSG00000167157	PRRX2	117.366	-1.0851	0.233404	-4.64905	3.33e-06	6.65e-05	DOWN
ENSG00000167207	NOD2	172.74	-1.73457	0.218914	-7.92351	2.31e-15	3.49e-13	DOWN
ENSG00000167208	SNX20	66.8185	-3.53908	0.417527	-8.47629	2.32e-17	5.46e-15	DOWN
ENSG00000167261	DPEP2	22.2291	-2.42375	0.365941	-6.62332	3.51e-11	2.26e-09	DOWN
ENSG00000167286	CD3D	52.7103	-2.78922	0.407086	-6.85166	7.3e-12	5.48e-10	DOWN
ENSG00000167476	JSRP1	6.6206	-1.03585	0.287956	-3.59725	0.000321598	0.00344252	DOWN
ENSG00000167552	TUBA1A	2987.92	-1.27041	0.186666	-6.80577	1.01e-11	7.28e-10	DOWN
ENSG00000167600	CYP2S1	1017.06	-1.54455	0.309735	-4.98667	6.14e-07	1.47e-05	DOWN
ENSG00000167613	LAIR1	249.616	-3.83541	0.434035	-8.83666	9.86e-19	3.15e-16	DOWN
ENSG00000167617	CDC42EP5	150.417	-1.1231	0.316099	-3.55299	0.000380885	0.00396998	DOWN
ENSG00000167618	LAIR2	3.3522	-2.21225	0.793161	-2.78915	0.00528459	0.0336903	DOWN
ENSG00000167656	LY6D	1185.2	-1.07582	0.266433	-4.03788	5.39e-05	0.000752168	DOWN
ENSG00000167680	SEMA6B	36.8046	-3.79273	0.591692	-6.40997	1.46e-10	8.17e-09	DOWN
ENSG00000167703	SLC43A2	256.223	-2.30533	0.301773	-7.63927	2.18e-14	2.62e-12	DOWN
ENSG00000167755	KLK6	20.3164	-1.80231	0.357695	-5.03868	4.69e-07	1.16e-05	DOWN
ENSG00000167768	KRT1	15.2221	-1.65117	0.306431	-5.38838	7.11e-08	2.14e-06	DOWN
ENSG00000167772	ANGPTL4	259.623	-1.78476	0.268095	-6.65719	2.79e-11	1.83e-09	DOWN
ENSG00000167850	CD300C	18.848	-3.81035	0.584008	-6.52449	6.82e-11	4.14e-09	DOWN
ENSG00000167851	CD300A	87.5701	-2.40456	0.344553	-6.97877	2.98e-12	2.4e-10	DOWN
ENSG00000167914	GSDMA	6.62182	-1.82109	0.526336	-3.45994	0.000540288	0.00530904	DOWN
ENSG00000167971	CASKIN1	39.411	-1.16264	0.315866	-3.68081	0.000232495	0.00261277	DOWN
ENSG00000167984	NLRC3	145.114	-1.00827	0.194501	-5.18388	2.17e-07	5.83e-06	DOWN
ENSG00000167992	VWCE	55.9676	-1.38384	0.276365	-5.0073	5.52e-07	1.33e-05	DOWN
ENSG00000168016	TRANK1	2027.04	-1.10119	0.209463	-5.25721	1.46e-07	4.09e-06	DOWN
ENSG00000168062	BATF2	151.826	-3.03946	0.344475	-8.82343	1.11e-18	3.47e-16	DOWN
ENSG00000168209	DDIT4	1007.18	-1.79485	0.237156	-7.56823	3.78e-14	4.36e-12	DOWN
ENSG00000168243	GNG4	165.299	-1.50879	0.327495	-4.60705	4.08e-06	7.98e-05	DOWN
ENSG00000168264	IRF2BP2	2720.8	-1.05801	0.128916	-8.207	2.27e-16	4.12e-14	DOWN
ENSG00000168280	KIF5C	148.552	-1.25231	0.254447	-4.92167	8.58e-07	1.99e-05	DOWN
ENSG00000168309	FAM107A	103.515	-1.84736	0.367885	-5.02158	5.12e-07	1.25e-05	DOWN
ENSG00000168329	CX3CR1	116.91	-1.10043	0.317439	-3.46658	0.000527127	0.0051986	DOWN
ENSG00000168394	TAP1	2760.19	-1.25439	0.182274	-6.8819	5.91e-12	4.49e-10	DOWN
ENSG00000168421	RHOH	52.8782	-3.05727	0.415332	-7.36104	1.82e-13	1.86e-11	DOWN
ENSG00000168461	RAB31	1944	-1.5037	0.20506	-7.33296	2.25e-13	2.27e-11	DOWN
ENSG00000168542	COL3A1	26175.9	-3.7162	0.704163	-5.27747	1.31e-07	3.7e-06	DOWN
ENSG00000168546	GFRA2	17.4272	-1.59063	0.589589	-2.69786	0.00697858	0.0419655	DOWN
ENSG00000168675	LDLRAD4	748.317	-2.85277	0.379203	-7.52306	5.35e-14	6.05e-12	DOWN
ENSG00000168685	IL7R	416.229	-4.14135	0.422224	-9.80842	1.04e-22	7.33e-20	DOWN
ENSG00000168702	LRP1B	167.751	-1.52392	0.317569	-4.7987	1.6e-06	3.47e-05	DOWN
ENSG00000168743	NPNT	120.148	-1.17613	0.351015	-3.35067	0.000806175	0.00738384	DOWN
ENSG00000168779	SHOX2	17.5652	-2.22748	0.73949	-3.01219	0.00259371	0.0191651	DOWN
ENSG00000168928	CTRB2	2.54829	-1.54526	0.495291	-3.11991	0.00180907	0.0143444	DOWN
ENSG00000168952	STXBP6	66.4401	-1.82022	0.249841	-7.28551	3.2e-13	3.12e-11	DOWN
ENSG00000168959	GRM5	4.21033	-2.03813	0.694419	-2.93501	0.00333532	0.0234723	DOWN
ENSG00000168995	SIGLEC7	10.6323	-3.23455	0.619349	-5.2225	1.77e-07	4.83e-06	DOWN
ENSG00000169035	KLK7	261.277	-2.16147	0.381517	-5.66547	1.47e-08	5.23e-07	DOWN
ENSG00000169047	IRS1	450.32	-3.63907	0.388015	-9.37868	6.68e-21	3.23e-18	DOWN
ENSG00000169067	ACTBL2	4.04301	-1.90869	0.606598	-3.14655	0.00165208	0.0133294	DOWN
ENSG00000169071	ROR2	321.901	-1.26961	0.211547	-6.00156	1.95e-09	8.53e-08	DOWN
ENSG00000169083	AR	27.7756	-1.27081	0.387172	-3.28228	0.00102971	0.00902503	DOWN
ENSG00000169213	RAB3B	67.9065	-3.65007	0.46823	-7.79546	6.42e-15	8.78e-13	DOWN
ENSG00000169218	RSPO1	9.17095	-1.53522	0.483126	-3.17769	0.00148453	0.0121965	DOWN
ENSG00000169245	CXCL10	751.006	-6.12662	0.527933	-11.6049	3.89e-31	1.49e-27	DOWN
ENSG00000169248	CXCL11	120.123	-6.54976	0.7574	-8.64768	5.26e-18	1.42e-15	DOWN
ENSG00000169253	RPL36P14	6.01861	-1.59782	0.432079	-3.69799	0.000217317	0.00247302	DOWN
ENSG00000169271	HSPB3	5.20512	-2.40088	0.493091	-4.86904	1.12e-06	2.53e-05	DOWN
ENSG00000169291	SHE	24.406	-1.32006	0.358593	-3.68122	0.000232122	0.00260921	DOWN
ENSG00000169330	MINAR1	75.0058	-1.27999	0.22223	-5.75978	8.42e-09	3.15e-07	DOWN
ENSG00000169385	RNASE2	16.9026	-1.452	0.483433	-3.00352	0.00266874	0.0196132	DOWN
ENSG00000169413	RNASE6	81.219	-3.1929	0.496955	-6.42493	1.32e-10	7.51e-09	DOWN
ENSG00000169418	NPR1	7.11496	-1.0088	0.359652	-2.80493	0.00503278	0.0324447	DOWN
ENSG00000169429	CXCL8	488.797	-6.0182	0.536307	-11.2216	3.2e-29	9.8e-26	DOWN
ENSG00000169432	SCN9A	25.7817	-1.11276	0.306975	-3.62491	0.00028906	0.00314473	DOWN
ENSG00000169436	COL22A1	136.962	-2.56548	0.442876	-5.79276	6.92e-09	2.63e-07	DOWN
ENSG00000169442	CD52	89.2755	-1.79628	0.309039	-5.81247	6.16e-09	2.37e-07	DOWN
ENSG00000169469	SPRR1B	499.822	-3.87023	0.390603	-9.90834	3.83e-23	3.15e-20	DOWN
ENSG00000169474	SPRR1A	318.515	-1.84261	0.307402	-5.99415	2.05e-09	8.89e-08	DOWN
ENSG00000169495	HTRA4	16.7803	-2.37266	0.505316	-4.69539	2.66e-06	5.44e-05	DOWN
ENSG00000169504	CLIC4	1901.68	-2.11068	0.33598	-6.28215	3.34e-10	1.74e-08	DOWN
ENSG00000169508	GPR183	372.033	-1.14035	0.407699	-2.79704	0.00515739	0.0330765	DOWN
ENSG00000169509	CRCT1	7.88687	-5.62383	1.10555	-5.08691	3.64e-07	9.23e-06	DOWN
ENSG00000169554	ZEB2	959.951	-3.39539	0.354052	-9.59009	8.8e-22	5e-19	DOWN
ENSG00000169676	DRD5	3.45481	-1.4652	0.462881	-3.16539	0.00154873	0.0126195	DOWN
ENSG00000169896	ITGAM	266.053	-3.96982	0.53097	-7.47653	7.63e-14	8.34e-12	DOWN
ENSG00000169991	IFFO2	1709.3	-1.63764	0.189284	-8.65175	5.07e-18	1.38e-15	DOWN
ENSG00000170128	GPR25	2.24154	-1.64205	0.565157	-2.90548	0.00366685	0.0253097	DOWN
ENSG00000170166	HOXD4	1.12121	-2.43709	0.778588	-3.13014	0.00174721	0.0139694	DOWN
ENSG00000170214	ADRA1B	5.49679	-1.3798	0.420349	-3.28251	0.00102886	0.00902294	DOWN
ENSG00000170323	FABP4	1838.53	-4.84064	0.41568	-11.6451	2.43e-31	1.02e-27	DOWN
ENSG00000170373	CST1	20.137	-2.88725	0.79004	-3.65456	0.000257626	0.00284378	DOWN
ENSG00000170396	ZNF804A	6.60432	-2.86013	0.554213	-5.16071	2.46e-07	6.51e-06	DOWN
ENSG00000170454	KRT75	34.3145	-2.31253	0.365191	-6.33239	2.41e-10	1.3e-08	DOWN
ENSG00000170458	CD14	938.471	-1.57867	0.269079	-5.86692	4.44e-09	1.79e-07	DOWN
ENSG00000170465	KRT6C	414.991	-2.8276	0.349877	-8.08168	6.39e-16	1.05e-13	DOWN
ENSG00000170498	KISS1	84.8221	-3.6596	0.643903	-5.68348	1.32e-08	4.75e-07	DOWN
ENSG00000170542	SERPINB9	257.21	-2.64994	0.369376	-7.17409	7.28e-13	6.71e-11	DOWN
ENSG00000170624	SGCD	382.112	-2.41489	0.50634	-4.76931	1.85e-06	3.95e-05	DOWN
ENSG00000170681	CAVIN4	17.0754	-1.69022	0.307235	-5.50139	3.77e-08	1.22e-06	DOWN
ENSG00000170801	HTRA3	61.5173	-1.68019	0.531097	-3.16362	0.00155822	0.0126901	DOWN
ENSG00000170802	FOXN2	554.723	-1.07722	0.177229	-6.0781	1.22e-09	5.59e-08	DOWN
ENSG00000170890	PLA2G1B	2.70563	-1.01234	0.377194	-2.68387	0.00727757	0.0433778	DOWN
ENSG00000170909	OSCAR	43.5009	-1.86252	0.341033	-5.46141	4.72e-08	1.48e-06	DOWN
ENSG00000170956	CEACAM3	8.32773	-2.50843	0.566019	-4.43171	9.35e-06	0.000164694	DOWN
ENSG00000170961	HAS2	89.4475	-5.04838	0.677868	-7.44744	9.52e-14	1.02e-11	DOWN
ENSG00000170967	DDI1	22.1811	-1.81792	0.628122	-2.89422	0.00380097	0.0260437	DOWN
ENSG00000171016	PYGO1	153.698	-1.93019	0.415296	-4.64774	3.36e-06	6.69e-05	DOWN
ENSG00000171033	PKIA	27.587	-2.71582	0.526717	-5.15613	2.52e-07	6.66e-06	DOWN
ENSG00000171049	FPR2	18.5584	-2.30007	0.473622	-4.85634	1.2e-06	2.68e-05	DOWN
ENSG00000171051	FPR1	185.897	-3.3563	0.343403	-9.77365	1.46e-22	1e-19	DOWN
ENSG00000171115	GIMAP8	73.2624	-2.99039	0.413737	-7.22776	4.91e-13	4.61e-11	DOWN
ENSG00000171119	NRTN	9.70531	-1.18539	0.285848	-4.14693	3.37e-05	0.000502727	DOWN
ENSG00000171180	OR2M4	0.577137	-1.70982	0.651166	-2.62578	0.00864499	0.0494029	DOWN
ENSG00000171189	GRIK1	121.55	-1.21017	0.350321	-3.45446	0.000551402	0.0053975	DOWN
ENSG00000171208	NETO2	61.8851	-1.64355	0.297733	-5.52021	3.39e-08	1.11e-06	DOWN
ENSG00000171223	JUNB	12362	-1.05323	0.305977	-3.44218	0.000577045	0.00559684	DOWN
ENSG00000171236	LRG1	179.775	-2.34957	0.389045	-6.03934	1.55e-09	6.93e-08	DOWN
ENSG00000171246	NPTX1	10.7633	-1.74076	0.468827	-3.713	0.000204817	0.00234878	DOWN
ENSG00000171346	KRT15	4363.35	-2.12743	0.30523	-6.96992	3.17e-12	2.52e-10	DOWN
ENSG00000171368	TPPP	237.03	-1.1896	0.287813	-4.13325	3.58e-05	0.000529849	DOWN
ENSG00000171385	KCND3	214.553	-1.72411	0.284995	-6.04962	1.45e-09	6.57e-08	DOWN
ENSG00000171451	DSEL	251.765	-1.25058	0.194235	-6.43848	1.21e-10	6.95e-09	DOWN
ENSG00000171502	COL24A1	300.423	-2.02162	0.43694	-4.62676	3.71e-06	7.32e-05	DOWN
ENSG00000171522	PTGER4	202.036	-2.69676	0.370417	-7.28032	3.33e-13	3.23e-11	DOWN
ENSG00000171561	OR2AT4	2.98095	-1.45846	0.539969	-2.70101	0.00691294	0.0416797	DOWN
ENSG00000171621	SPSB1	876.34	-1.1938	0.203237	-5.87393	4.26e-09	1.73e-07	DOWN
ENSG00000171631	P2RY6	163.038	-2.10823	0.305074	-6.91055	4.83e-12	3.74e-10	DOWN
ENSG00000171657	GPR82	62.1944	-1.68738	0.51417	-3.28176	0.0010316	0.00903785	DOWN
ENSG00000171659	GPR34	110.192	-2.78122	0.450466	-6.17409	6.65e-10	3.25e-08	DOWN
ENSG00000171695	LKAAEAR1	0.781132	-1.43179	0.51565	-2.77666	0.00549197	0.0347332	DOWN
ENSG00000171711	DEFB4A	55.7836	-3.04459	0.825583	-3.68781	0.000226193	0.00255381	DOWN
ENSG00000171791	BCL2	326.315	-1.67875	0.226406	-7.41474	1.22e-13	1.28e-11	DOWN
ENSG00000171860	C3AR1	196.929	-3.59454	0.39944	-8.99896	2.28e-19	8.32e-17	DOWN
ENSG00000171872	KLF17	0.610961	-1.99455	0.696779	-2.86252	0.00420284	0.0282131	DOWN
ENSG00000171889	MIR31HG	34.3719	-3.78952	0.432301	-8.76595	1.85e-18	5.52e-16	DOWN
ENSG00000171951	SCG2	329.27	-1.62919	0.225162	-7.23565	4.63e-13	4.4e-11	DOWN
ENSG00000171992	SYNPO	595.51	-1.97048	0.343453	-5.73727	9.62e-09	3.56e-07	DOWN
ENSG00000171999	OR52P2P	0.819155	-1.67033	0.617136	-2.70659	0.00679787	0.041101	DOWN
ENSG00000172031	EPHX4	13.5105	-1.22462	0.402739	-3.04074	0.00236	0.0177722	DOWN
ENSG00000172061	LRRC15	858.638	-2.19404	0.602797	-3.63977	0.000272885	0.00298713	DOWN
ENSG00000172116	CD8B	23.0837	-1.11801	0.331545	-3.37213	0.00074589	0.00692825	DOWN
ENSG00000172137	CALB2	8.41586	-2.28356	0.573284	-3.98329	6.8e-05	0.000915989	DOWN
ENSG00000172164	SNTB1	131.595	-2.24627	0.386167	-5.81682	6e-09	2.32e-07	DOWN
ENSG00000172183	ISG20	923.063	-1.16279	0.1708	-6.80791	9.9e-12	7.2e-10	DOWN
ENSG00000172216	CEBPB	1427.88	-1.39	0.230314	-6.03524	1.59e-09	7.08e-08	DOWN
ENSG00000172232	AZU1	1.92626	-2.42055	0.62728	-3.85881	0.000113942	0.00142962	DOWN
ENSG00000172236	TPSAB1	14.6056	-6.18718	0.790101	-7.83087	4.85e-15	6.79e-13	DOWN
ENSG00000172318	B3GALT1	46.2735	-1.22353	0.302039	-4.0509	5.1e-05	0.000717999	DOWN
ENSG00000172322	CLEC12A	38.4774	-3.05776	0.54888	-5.57091	2.53e-08	8.55e-07	DOWN
ENSG00000172346	CSDC2	18.9017	-1.02078	0.319487	-3.19506	0.00139803	0.0116095	DOWN
ENSG00000172349	IL16	357.395	-2.08861	0.268321	-7.78402	7.03e-15	9.51e-13	DOWN
ENSG00000172403	SYNPO2	418.721	-1.08323	0.182298	-5.94211	2.81e-09	1.19e-07	DOWN
ENSG00000172460	PRSS30P	7.96126	-1.17266	0.401576	-2.92015	0.00349862	0.0243939	DOWN
ENSG00000172543	CTSW	43.0922	-1.74993	0.318066	-5.50178	3.76e-08	1.22e-06	DOWN
ENSG00000172548	NIPAL4	205.86	-4.8373	0.479671	-10.0846	6.46e-24	6.46e-21	DOWN
ENSG00000172554	SNTG2	19.2162	-3.61344	0.644313	-5.60821	2.04e-08	7.04e-07	DOWN
ENSG00000172572	PDE3A	57.7491	-2.45217	0.407779	-6.01347	1.82e-09	8.02e-08	DOWN
ENSG00000172575	RASGRP1	533.495	-1.14744	0.215625	-5.32145	1.03e-07	2.99e-06	DOWN
ENSG00000172578	KLHL6	133.81	-4.25811	0.450037	-9.46167	3.03e-21	1.52e-18	DOWN
ENSG00000172602	RND1	24.0116	-2.97687	0.401954	-7.406	1.3e-13	1.36e-11	DOWN
ENSG00000172638	EFEMP2	625.508	-1.1189	0.282358	-3.96269	7.41e-05	0.00098891	DOWN
ENSG00000172673	THEMIS	61.221	-2.94818	0.402963	-7.31626	2.55e-13	2.54e-11	DOWN
ENSG00000172716	SLFN11	360.278	-2.18676	0.277021	-7.89384	2.93e-15	4.36e-13	DOWN
ENSG00000172724	CCL19	10.8966	-2.53436	0.500022	-5.0685	4.01e-07	1.01e-05	DOWN
ENSG00000172818	OVOL1	3063.99	-1.73792	0.267185	-6.50456	7.79e-11	4.65e-09	DOWN
ENSG00000172901	LVRN	21.2224	-1.38876	0.303221	-4.58004	4.65e-06	8.97e-05	DOWN
ENSG00000172965	MIR4435-2HG	782.2	-1.7256	0.282297	-6.11271	9.8e-10	4.62e-08	DOWN
ENSG00000172985	SH3RF3	228.961	-1.44282	0.303579	-4.75271	2.01e-06	4.24e-05	DOWN
ENSG00000172986	GXYLT2	550.572	-1.66919	0.531522	-3.14039	0.00168723	0.013563	DOWN
ENSG00000173077	DELEC1	35.4514	-1.0107	0.302069	-3.34592	0.000820098	0.00747711	DOWN
ENSG00000173080	RXFP4	6.29577	-1.57952	0.432066	-3.65574	0.000256446	0.00283307	DOWN
ENSG00000173110	HSPA6	105.479	-2.35435	0.293908	-8.01052	1.14e-15	1.81e-13	DOWN
ENSG00000173157	ADAMTS20	36.8932	-2.58345	0.484771	-5.32922	9.86e-08	2.87e-06	DOWN
ENSG00000173193	PARP14	12695.9	-1.01007	0.215503	-4.68705	2.77e-06	5.64e-05	DOWN
ENSG00000173198	CYSLTR1	25.8061	-2.17391	0.449257	-4.8389	1.31e-06	2.9e-05	DOWN
ENSG00000173200	PARP15	43.3109	-2.914	0.396162	-7.35556	1.9e-13	1.93e-11	DOWN
ENSG00000173262	SLC2A14	11.2078	-1.38991	0.399361	-3.48033	0.000500798	0.00498059	DOWN
ENSG00000173281	PPP1R3B	269.331	-2.27702	0.331798	-6.86265	6.76e-12	5.1e-10	DOWN
ENSG00000173334	TRIB1	5901.46	-1.17442	0.195558	-6.00549	1.91e-09	8.36e-08	DOWN
ENSG00000173338	KCNK7	22.2425	-1.00206	0.248658	-4.02986	5.58e-05	0.000772986	DOWN
ENSG00000173369	C1QB	704.52	-5.24457	0.507435	-10.3355	4.87e-25	5.6e-22	DOWN
ENSG00000173372	C1QA	602.448	-5.06401	0.530202	-9.55109	1.28e-21	6.78e-19	DOWN
ENSG00000173391	OLR1	90.8282	-3.34756	0.380819	-8.79042	1.49e-18	4.57e-16	DOWN
ENSG00000173432	SAA1	2441.33	-2.06669	0.381893	-5.4117	6.24e-08	1.9e-06	DOWN
ENSG00000173535	TNFRSF10C	28.6729	-1.35269	0.320903	-4.21525	2.5e-05	0.000387717	DOWN
ENSG00000173546	CSPG4	174.155	-2.04858	0.319633	-6.40918	1.46e-10	8.21e-09	DOWN
ENSG00000173559	NABP1	2263.94	-1.43007	0.241644	-5.91808	3.26e-09	1.36e-07	DOWN
ENSG00000173702	MUC13	23.6415	-2.01827	0.562893	-3.58554	0.000336382	0.00357417	DOWN
ENSG00000173762	CD7	44.739	-2.8874	0.40405	-7.14615	8.92e-13	8.08e-11	DOWN
ENSG00000173805	HAP1	22.6904	-1.51323	0.334306	-4.52647	6e-06	0.000112605	DOWN
ENSG00000173846	PLK3	1899.34	-2.77326	0.313613	-8.84294	9.32e-19	3.04e-16	DOWN
ENSG00000173868	PHOSPHO1	15.6154	-2.64711	0.451174	-5.86715	4.43e-09	1.79e-07	DOWN
ENSG00000173890	GPR160	93.3269	-1.06584	0.315696	-3.37617	0.000735016	0.00684245	DOWN
ENSG00000173918	C1QTNF1	172.55	-2.62082	0.361764	-7.24455	4.34e-13	4.14e-11	DOWN
ENSG00000174004	NRROS	27.7409	-2.84802	0.407328	-6.99196	2.71e-12	2.23e-10	DOWN
ENSG00000174145	NWD2	184.876	-2.1396	0.388721	-5.50421	3.71e-08	1.2e-06	DOWN
ENSG00000174175	SELP	14.4283	-2.89334	0.470832	-6.14517	7.99e-10	3.83e-08	DOWN
ENSG00000174255	ZNF80	2.16382	-1.71558	0.594036	-2.88801	0.00387693	0.0264401	DOWN
ENSG00000174348	PODN	83.2727	-1.13548	0.401074	-2.8311	0.00463888	0.0304255	DOWN
ENSG00000174370	KCNJ5-AS1	54.3724	-2.02556	0.358858	-5.64446	1.66e-08	5.85e-07	DOWN
ENSG00000174501	ANKRD36C	980.828	-1.28822	0.342595	-3.76018	0.00016979	0.0020144	DOWN
ENSG00000174600	CMKLR1	169.407	-3.76698	0.58961	-6.38893	1.67e-10	9.28e-09	DOWN
ENSG00000174697	LEP	7.43873	-1.89226	0.462513	-4.09127	4.29e-05	0.000620172	DOWN
ENSG00000174749	FAM241A	45.2538	-1.84604	0.318926	-5.78831	7.11e-09	2.7e-07	DOWN
ENSG00000174792	ODAPH	43.1463	-4.14492	0.472869	-8.76546	1.86e-18	5.52e-16	DOWN
ENSG00000174807	CD248	261.434	-1.3545	0.502702	-2.69444	0.00705074	0.0423048	DOWN
ENSG00000174837	ADGRE1	9.18316	-1.65431	0.514308	-3.21657	0.00129733	0.0109212	DOWN
ENSG00000174885	NLRP6	5.35818	-1.4058	0.514692	-2.73133	0.00630786	0.0387736	DOWN
ENSG00000174938	SEZ6L2	77.345	-1.2804	0.305701	-4.18839	2.81e-05	0.000428898	DOWN
ENSG00000175065	DSG4	125.87	-2.32593	0.349687	-6.65148	2.9e-11	1.9e-09	DOWN
ENSG00000175130	MARCKSL1	467.604	-3.01963	0.338588	-8.91828	4.74e-19	1.63e-16	DOWN
ENSG00000175352	NRIP3	240.428	-1.60357	0.255748	-6.27011	3.61e-10	1.87e-08	DOWN
ENSG00000175445	LPL	74.6594	-4.33285	0.601051	-7.20879	5.65e-13	5.26e-11	DOWN
ENSG00000175489	LRRC25	60.2954	-3.46442	0.588843	-5.88344	4.02e-09	1.64e-07	DOWN
ENSG00000175505	CLCF1	1610.68	-1.08432	0.259092	-4.18506	2.85e-05	0.000434353	DOWN
ENSG00000175538	KCNE3	40.2959	-2.51981	0.476172	-5.29181	1.21e-07	3.46e-06	DOWN
ENSG00000175592	FOSL1	3507.51	-5.10655	0.422612	-12.0833	1.29e-33	8.5e-30	DOWN
ENSG00000175728	LINC02873	1.11122	-2.44556	0.793578	-3.08169	0.00205826	0.0158982	DOWN
ENSG00000175745	NR2F1	13.4497	-1.67711	0.427947	-3.91898	8.89e-05	0.00115543	DOWN
ENSG00000175793	SFN	35299.1	-1.2042	0.25865	-4.65574	3.23e-06	6.46e-05	DOWN
ENSG00000175857	GAPT	25.8239	-1.54415	0.456339	-3.38377	0.000714982	0.00668843	DOWN
ENSG00000175879	HOXD8	2.98931	-1.8838	0.6133	-3.07158	0.00212928	0.0163452	DOWN
ENSG00000175899	A2M	1000.58	-3.49933	0.413558	-8.46152	2.64e-17	6.16e-15	DOWN
ENSG00000176046	NUPR1	290.355	-1.37821	0.220856	-6.2403	4.37e-10	2.22e-08	DOWN
ENSG00000176049	JAKMIP2	34.0379	-2.49058	0.474281	-5.25127	1.51e-07	4.21e-06	DOWN
ENSG00000176076	KCNE5	2.64944	-1.16522	0.431053	-2.70319	0.00686766	0.0414447	DOWN
ENSG00000176177	ENTHD1	29.8441	-1.04604	0.390893	-2.67604	0.00744988	0.0441417	DOWN
ENSG00000176435	CLEC14A	9.71381	-4.01777	0.81781	-4.91284	8.98e-07	2.08e-05	DOWN
ENSG00000176438	SYNE3	349.064	-1.1765	0.272122	-4.32341	1.54e-05	0.000253835	DOWN
ENSG00000176490	DIRAS1	89.7613	-1.03243	0.338102	-3.0536	0.00226113	0.0171484	DOWN
ENSG00000176597	B3GNT5	1515.88	-1.55568	0.19066	-8.15943	3.37e-16	5.84e-14	DOWN
ENSG00000176659	LINC02910	8.16974	-1.52671	0.4888	-3.12339	0.0017878	0.0142297	DOWN
ENSG00000176678	FOXL1	12.5354	-2.23004	0.46074	-4.84013	1.3e-06	2.88e-05	DOWN
ENSG00000176692	FOXC2	14.2368	-1.53056	0.337332	-4.53724	5.7e-06	0.000107531	DOWN
ENSG00000176842	IRX5	146.14	-1.8381	0.371845	-4.9432	7.69e-07	1.8e-05	DOWN
ENSG00000176887	SOX11	183.76	-2.00224	0.294583	-6.79684	1.07e-11	7.72e-10	DOWN
ENSG00000176907	TCIM	8.03379	-3.24442	0.591301	-5.48692	4.09e-08	1.31e-06	DOWN
ENSG00000176912	TYMSOS	19.3137	-1.03183	0.218919	-4.71332	2.44e-06	5.03e-05	DOWN
ENSG00000176920	FUT2	485.849	-1.00618	0.179594	-5.60254	2.11e-08	7.25e-07	DOWN
ENSG00000177119	ANO6	2952.13	-1.03327	0.155679	-6.63722	3.2e-11	2.07e-09	DOWN
ENSG00000177272	KCNA3	25.8534	-3.98144	0.56889	-6.99861	2.59e-12	2.15e-10	DOWN
ENSG00000177294	FBXO39	9.97976	-1.62396	0.398068	-4.0796	4.51e-05	0.000649066	DOWN
ENSG00000177374	HIC1	114.507	-1.71891	0.30007	-5.72835	1.01e-08	3.73e-07	DOWN
ENSG00000177409	SAMD9L	2298.58	-1.67021	0.247983	-6.73515	1.64e-11	1.14e-09	DOWN
ENSG00000177452		6.04051	-1.50029	0.458442	-3.27258	0.00106571	0.00928224	DOWN
ENSG00000177575	CD163	687.711	-5.22429	0.566293	-9.22541	2.82e-20	1.2e-17	DOWN
ENSG00000177606	JUN	6315.78	-1.93243	0.437345	-4.41856	9.94e-06	0.000173776	DOWN
ENSG00000177675	CD163L1	84.9691	-1.90082	0.389235	-4.88347	1.04e-06	2.37e-05	DOWN
ENSG00000177707	NECTIN3	378.56	-1.05581	0.277647	-3.80269	0.000143132	0.00173665	DOWN
ENSG00000177822	TENM3-AS1	20.4573	-3.51365	0.667123	-5.26687	1.39e-07	3.9e-06	DOWN
ENSG00000177875	CCDC184	17.1147	-1.21057	0.33909	-3.57005	0.000356917	0.00375677	DOWN
ENSG00000177989	ODF3B	293.789	-1.9021	0.323011	-5.88867	3.89e-09	1.6e-07	DOWN
ENSG00000178015	GPR150	2.25206	-2.83093	0.566126	-5.00053	5.72e-07	1.38e-05	DOWN
ENSG00000178031	ADAMTSL1	80.8646	-2.47536	0.436351	-5.67286	1.4e-08	5.03e-07	DOWN
ENSG00000178033	CALHM5	125.195	-2.01126	0.476731	-4.21885	2.46e-05	0.000382097	DOWN
ENSG00000178053	MLF1	723.912	-1.33614	0.217363	-6.14705	7.89e-10	3.8e-08	DOWN
ENSG00000178172	SPINK6	7.1569	-2.36484	0.654878	-3.61111	0.000304886	0.00328504	DOWN
ENSG00000178175	ZNF366	12.4404	-2.20396	0.451687	-4.8794	1.06e-06	2.42e-05	DOWN
ENSG00000178199	ZC3H12D	52.3337	-2.1978	0.293045	-7.49986	6.39e-14	7.08e-12	DOWN
ENSG00000178404	CEP295NL	33.8857	-1.24631	0.438399	-2.84287	0.00447098	0.0295774	DOWN
ENSG00000178562	CD28	46.0742	-3.23471	0.447375	-7.23041	4.82e-13	4.55e-11	DOWN
ENSG00000178690	DYNAP	6.18549	-1.51528	0.553773	-2.73629	0.00621368	0.0383381	DOWN
ENSG00000178695	KCTD12	1836.01	-1.70505	0.377862	-4.51236	6.41e-06	0.000119248	DOWN
ENSG00000178773	CPNE7	14.5225	-1.39424	0.312767	-4.45775	8.28e-06	0.000149163	DOWN
ENSG00000178776	C5orf46	22.0721	-3.5638	0.535817	-6.65116	2.91e-11	1.9e-09	DOWN
ENSG00000178789	CD300LB	15.0186	-2.52756	0.530509	-4.7644	1.89e-06	4.03e-05	DOWN
ENSG00000178860	MSC	34.8934	-3.18892	0.642143	-4.96605	6.83e-07	1.61e-05	DOWN
ENSG00000178919	FOXE1	165.413	-1.93866	0.33214	-5.83687	5.32e-09	2.08e-07	DOWN
ENSG00000179144	GIMAP7	52.6737	-2.41988	0.377457	-6.411	1.45e-10	8.13e-09	DOWN
ENSG00000179148	ALOXE3	10.4917	-1.66525	0.462251	-3.60249	0.000315189	0.00338416	DOWN
ENSG00000179331	RAB39A	16.072	-4.37773	0.624192	-7.01343	2.33e-12	1.94e-10	DOWN
ENSG00000179344	HLA-DQB1	1446.95	-2.08192	0.404792	-5.14319	2.7e-07	7.1e-06	DOWN
ENSG00000179348	GATA2	20.3853	-3.7981	0.583933	-6.50434	7.8e-11	4.65e-09	DOWN
ENSG00000179361	ARID3B	652.246	-1.00943	0.223411	-4.51827	6.23e-06	0.000116575	DOWN
ENSG00000179388	EGR3	130.551	-3.31726	0.495833	-6.69028	2.23e-11	1.49e-09	DOWN
ENSG00000179403	VWA1	387.746	-1.00222	0.286444	-3.49884	0.000467286	0.00470425	DOWN
ENSG00000179583	CIITA	948.16	-1.23379	0.229622	-5.37313	7.74e-08	2.31e-06	DOWN
ENSG00000179600	GPHB5	5.32134	-4.77637	1.08336	-4.40884	1.04e-05	0.000180794	DOWN
ENSG00000179603	GRM8	11.268	-1.10377	0.397982	-2.77341	0.00554728	0.0350348	DOWN
ENSG00000179639	FCER1A	162.559	-1.16043	0.379471	-3.05802	0.00222806	0.0169311	DOWN
ENSG00000179674	ARL14	19.7883	-1.46866	0.300086	-4.89414	9.87e-07	2.25e-05	DOWN
ENSG00000179750	APOBEC3B	775.308	-1.06209	0.252163	-4.21193	2.53e-05	0.000392529	DOWN
ENSG00000179813	FAM216B	7.21772	-2.46562	0.793356	-3.10783	0.00188467	0.0148161	DOWN
ENSG00000179820	MYADM	1000.52	-3.09779	0.354275	-8.74403	2.25e-18	6.55e-16	DOWN
ENSG00000180043	GARIN5B	1.53101	-2.94793	1.01637	-2.90045	0.00372627	0.0256468	DOWN
ENSG00000180044	C3orf80	4.15734	-1.994	0.564398	-3.53297	0.000410913	0.00423007	DOWN
ENSG00000180061	TMEM150B	8.29568	-3.89067	0.757372	-5.13707	2.79e-07	7.3e-06	DOWN
ENSG00000180263	FGD6	1697.74	-1.21344	0.185897	-6.52748	6.69e-11	4.07e-09	DOWN
ENSG00000180318	ALX1	1.93784	-2.05374	0.765205	-2.68392	0.00727655	0.0433778	DOWN
ENSG00000180340	FZD2	149.031	-1.27901	0.473952	-2.6986	0.00696314	0.0418948	DOWN
ENSG00000180353	HCLS1	540.46	-1.49232	0.229214	-6.5106	7.48e-11	4.49e-09	DOWN
ENSG00000180509	KCNE1	20.2565	-1.10218	0.349965	-3.14941	0.00163603	0.0132184	DOWN
ENSG00000180549	FUT7	3.33387	-2.67795	0.620393	-4.31654	1.58e-05	0.000261118	DOWN
ENSG00000180644	PRF1	67.7453	-2.3901	0.408753	-5.84731	5e-09	1.97e-07	DOWN
ENSG00000180662	RPL21P8	6.21857	-1.38914	0.329291	-4.21858	2.46e-05	0.000382419	DOWN
ENSG00000180730	SHISA2	33.942	-1.58254	0.463955	-3.41098	0.000647288	0.0061617	DOWN
ENSG00000180767	CHST13	2.54493	-1.85576	0.51795	-3.58289	0.00033982	0.00360071	DOWN
ENSG00000180772	AGTR2	9.28341	-2.40555	0.623374	-3.85892	0.000113888	0.00142934	DOWN
ENSG00000180801	ARSJ	67.5493	-2.44644	0.391065	-6.25585	3.95e-10	2.03e-08	DOWN
ENSG00000180828	BHLHE22	7.49785	-1.70599	0.575233	-2.96573	0.00301967	0.0216248	DOWN
ENSG00000180871	CXCR2	37.565	-1.3549	0.284689	-4.75921	1.94e-06	4.13e-05	DOWN
ENSG00000180914	OXTR	36.411	-1.14387	0.265337	-4.311	1.63e-05	0.000266315	DOWN
ENSG00000181026	AEN	1320.25	-1.07197	0.153346	-6.99052	2.74e-12	2.24e-10	DOWN
ENSG00000181171	FER1L6-AS1	39.0318	-1.89414	0.553577	-3.42164	0.000622444	0.00596594	DOWN
ENSG00000181195	PENK	17.1744	-3.96798	0.672035	-5.90442	3.54e-09	1.46e-07	DOWN
ENSG00000181201	H2BC27P	1.0825	-1.87357	0.573465	-3.26711	0.00108652	0.00942959	DOWN
ENSG00000181374	CCL13	27.5534	-5.98507	0.942573	-6.34971	2.16e-10	1.18e-08	DOWN
ENSG00000181378	CFAP65	2.52145	-1.54507	0.452069	-3.41778	0.000631351	0.00603622	DOWN
ENSG00000181381	DDX60L	2800.48	-1.11077	0.21324	-5.20903	1.9e-07	5.15e-06	DOWN
ENSG00000181408	UTS2R	3.6771	-1.57744	0.44723	-3.52713	0.00042009	0.00430449	DOWN
ENSG00000181467	RAP2B	8678.82	-1.02784	0.143847	-7.14534	8.98e-13	8.1e-11	DOWN
ENSG00000181617	FDCSP	3.08001	-2.92646	1.02994	-2.8414	0.00449166	0.0296843	DOWN
ENSG00000181631	P2RY13	58.4571	-1.28843	0.400209	-3.2194	0.00128461	0.0108379	DOWN
ENSG00000181649	PHLDA2	1727.54	-1.45397	0.342041	-4.25087	2.13e-05	0.000337393	DOWN
ENSG00000181656	GPR88	2.2552	-2.92883	0.720646	-4.06418	4.82e-05	0.000686213	DOWN
ENSG00000181773	GPR3	38.1082	-2.51125	0.398311	-6.30475	2.89e-10	1.53e-08	DOWN
ENSG00000181819	KCTD9P2	7.84073	-1.26083	0.327369	-3.85141	0.00011744	0.00146552	DOWN
ENSG00000181847	TIGIT	56.1059	-2.66635	0.414575	-6.43151	1.26e-10	7.25e-09	DOWN
ENSG00000182010	RTKN2	149.344	-1.9074	0.248836	-7.66529	1.78e-14	2.18e-12	DOWN
ENSG00000182021		3.1923	-1.14449	0.394302	-2.90257	0.00370109	0.025504	DOWN
ENSG00000182118	FAM89A	206.747	-1.33455	0.204968	-6.511	7.47e-11	4.48e-09	DOWN
ENSG00000182162	P2RY8	25.6997	-3.1683	0.519305	-6.10105	1.05e-09	4.94e-08	DOWN
ENSG00000182168	UNC5C	108.638	-2.1146	0.361237	-5.85376	4.81e-09	1.91e-07	DOWN
ENSG00000182218	HHIPL1	48.9871	-1.61815	0.321221	-5.0375	4.72e-07	1.17e-05	DOWN
ENSG00000182263	FIGN	46.6181	-1.275	0.393278	-3.24198	0.00118704	0.0101412	DOWN
ENSG00000182326	C1S	3693.73	-1.81063	0.413076	-4.3833	1.17e-05	0.000200406	DOWN
ENSG00000182376		23.2569	-1.12759	0.385952	-2.92157	0.00348271	0.0243198	DOWN
ENSG00000182389	CACNB4	441.359	-1.09603	0.293671	-3.73219	0.000189824	0.00220917	DOWN
ENSG00000182463	TSHZ2	386.857	-1.6062	0.371139	-4.32775	1.51e-05	0.00024951	DOWN
ENSG00000182487	NCF1B	15.0772	-3.57801	0.534429	-6.69501	2.16e-11	1.45e-09	DOWN
ENSG00000182578	CSF1R	553.19	-3.05351	0.400963	-7.61543	2.63e-14	3.12e-12	DOWN
ENSG00000182631	RXFP3	1.47223	-1.81627	0.665378	-2.72969	0.00633946	0.038921	DOWN
ENSG00000182667	NTM	179.561	-2.23717	0.626907	-3.56859	0.00035891	0.00377516	DOWN
ENSG00000182742	HOXB4	7.07227	-2.47043	0.651891	-3.78964	0.000150865	0.00181897	DOWN
ENSG00000182866	LCK	78.717	-2.93434	0.380921	-7.70326	1.33e-14	1.67e-12	DOWN
ENSG00000182885	ADGRG3	4.45094	-1.36704	0.517009	-2.64414	0.00818998	0.0474332	DOWN
ENSG00000182916	TCEAL7	44.1071	-1.06852	0.361883	-2.95267	0.00315034	0.0223828	DOWN
ENSG00000182950	ODF3L1	15.9225	-3.16457	0.454355	-6.96497	3.28e-12	2.6e-10	DOWN
ENSG00000182963	GJC1	44.8844	-3.54632	0.469567	-7.55232	4.28e-14	4.92e-12	DOWN
ENSG00000183010	PYCR1	116.795	-1.24551	0.30184	-4.12639	3.68e-05	0.000543086	DOWN
ENSG00000183023	SLC8A1	757.505	-1.60878	0.389338	-4.1321	3.59e-05	0.000531568	DOWN
ENSG00000183055	FAM133CP	12.2589	-2.65804	0.398346	-6.67269	2.51e-11	1.66e-09	DOWN
ENSG00000183091	NEB	1651.15	-1.68979	0.313277	-5.39392	6.89e-08	2.08e-06	DOWN
ENSG00000183092	BEGAIN	44.2248	-1.12245	0.247639	-4.53263	5.83e-06	0.000109681	DOWN
ENSG00000183160	TMEM119	340.305	-1.92274	0.682024	-2.81916	0.00481488	0.0313254	DOWN
ENSG00000183186	C2CD4C	2.55868	-1.99251	0.582288	-3.42185	0.000621958	0.00596501	DOWN
ENSG00000183273	CCDC60	17.7928	-1.31446	0.367666	-3.57514	0.000350042	0.00368885	DOWN
ENSG00000183347	GBP6	376.028	-1.58721	0.365605	-4.34132	1.42e-05	0.00023655	DOWN
ENSG00000183484	GPR132	63.198	-3.58557	0.407961	-8.78899	1.51e-18	4.6e-16	DOWN
ENSG00000183486	MX2	1302.62	-2.8636	0.339423	-8.43666	3.27e-17	7.47e-15	DOWN
ENSG00000183496	MEX3B	29.9747	-2.02898	0.310758	-6.52913	6.62e-11	4.04e-09	DOWN
ENSG00000183542	KLRC4	1.74214	-2.92746	0.631646	-4.63465	3.58e-06	7.09e-05	DOWN
ENSG00000183668	PSG9	40.651	-1.71299	0.505274	-3.39022	0.000698376	0.00655308	DOWN
ENSG00000183671	CMKLR2	120.749	-1.12303	0.236849	-4.74152	2.12e-06	4.46e-05	DOWN
ENSG00000183688	RFLNB	503.801	-1.22051	0.305676	-3.99284	6.53e-05	0.000884537	DOWN
ENSG00000183691	NOG	59.1892	-2.97561	0.593671	-5.01222	5.38e-07	1.3e-05	DOWN
ENSG00000183696	UPP1	1650.43	-1.45333	0.224232	-6.48138	9.09e-11	5.34e-09	DOWN
ENSG00000183779	ZNF703	305.277	-1.27841	0.349353	-3.65936	0.000252844	0.0028031	DOWN
ENSG00000183807	FAM162B	0.841608	-1.94976	0.721954	-2.70067	0.00691995	0.0417001	DOWN
ENSG00000183813	CCR4	33.4485	-3.22427	0.412744	-7.81179	5.64e-15	7.79e-13	DOWN
ENSG00000183853	KIRREL1	1391.9	-1.19181	0.186488	-6.39082	1.65e-10	9.19e-09	DOWN
ENSG00000183876	ARSI	329.938	-1.37144	0.227734	-6.0221	1.72e-09	7.64e-08	DOWN
ENSG00000183908	LRRC55	6.96579	-2.22489	0.68072	-3.26844	0.00108141	0.00939228	DOWN
ENSG00000183918	SH2D1A	29.7793	-2.70981	0.340348	-7.96188	1.69e-15	2.59e-13	DOWN
ENSG00000183929	DUSP5P1	2.71819	-1.98419	0.488388	-4.06273	4.85e-05	0.000688845	DOWN
ENSG00000183963	SMTN	379.938	-1.87099	0.307327	-6.08796	1.14e-09	5.3e-08	DOWN
ENSG00000184012	TMPRSS2	79.9147	-1.91376	0.29579	-6.47	9.8e-11	5.72e-09	DOWN
ENSG00000184014	DENND5A	2037.76	-1.16109	0.157849	-7.35566	1.9e-13	1.93e-11	DOWN
ENSG00000184060	ADAP2	163.221	-2.11834	0.214169	-9.89095	4.56e-23	3.61e-20	DOWN
ENSG00000184113	CLDN5	10.8495	-2.71183	0.499013	-5.43439	5.5e-08	1.69e-06	DOWN
ENSG00000184156	KCNQ3	34.6212	-1.56482	0.366903	-4.26493	2e-05	0.000319288	DOWN
ENSG00000184185	KCNJ12	33.6084	-2.52121	0.354315	-7.11572	1.11e-12	9.9e-11	DOWN
ENSG00000184205	TSPYL2	2170.58	-1.10045	0.218696	-5.0319	4.86e-07	1.19e-05	DOWN
ENSG00000184226	PCDH9	62.2131	-2.16655	0.428516	-5.05594	4.28e-07	1.07e-05	DOWN
ENSG00000184232	OAF	341.047	-1.02079	0.229708	-4.44388	8.84e-06	0.000157089	DOWN
ENSG00000184293	CLECL1P	7.16022	-2.01104	0.427572	-4.70339	2.56e-06	5.25e-05	DOWN
ENSG00000184305	CCSER1	33.7309	-2.28379	0.431008	-5.29872	1.17e-07	3.34e-06	DOWN
ENSG00000184330	S100A7A	3.43854	-4.31303	0.966378	-4.46309	8.08e-06	0.000145894	DOWN
ENSG00000184371	CSF1	388.643	-1.57911	0.241928	-6.52717	6.7e-11	4.08e-09	DOWN
ENSG00000184408	KCND2	19.3241	-3.16943	0.550461	-5.75778	8.52e-09	3.18e-07	DOWN
ENSG00000184502	GAST	3.84533	-1.5401	0.424756	-3.62584	0.000288021	0.00313689	DOWN
ENSG00000184545	DUSP8	52.7089	-3.53786	0.424179	-8.3405	7.4e-17	1.56e-14	DOWN
ENSG00000184557	SOCS3	1812.32	-3.67108	0.357658	-10.2642	1.02e-24	1.15e-21	DOWN
ENSG00000184584	STING1	800.337	-1.2093	0.233528	-5.17837	2.24e-07	5.98e-06	DOWN
ENSG00000184588	PDE4B	464.105	-1.96281	0.279421	-7.02455	2.15e-12	1.81e-10	DOWN
ENSG00000184697	CLDN6	3.14946	-1.59854	0.534047	-2.99325	0.00276022	0.0200984	DOWN
ENSG00000184730	APOBR	49.4679	-1.36756	0.400552	-3.41419	0.000639713	0.00610086	DOWN
ENSG00000184838	PRR16	41.5997	-1.26099	0.460084	-2.74078	0.00612942	0.0379404	DOWN
ENSG00000184897	H1-10	2262.83	-1.02861	0.306793	-3.35278	0.000800036	0.0073393	DOWN
ENSG00000184922	FMNL1	255.605	-1.00589	0.234184	-4.29529	1.74e-05	0.000283698	DOWN
ENSG00000184979	USP18	165.732	-1.31931	0.186374	-7.07885	1.45e-12	1.26e-10	DOWN
ENSG00000184986	TMEM121	12.373	-1.02091	0.380024	-2.68643	0.00722204	0.0431488	DOWN
ENSG00000184988	TMEM106A	122.526	-1.09765	0.248796	-4.41184	1.02e-05	0.000178648	DOWN
ENSG00000184995	IFNE	15.8657	-3.56758	0.502292	-7.10259	1.22e-12	1.07e-10	DOWN
ENSG00000185022	MAFF	2288.37	-2.19073	0.247881	-8.83784	9.76e-19	3.14e-16	DOWN
ENSG00000185186	LINC00313	1.6851	-1.23761	0.398446	-3.10609	0.00189577	0.014883	DOWN
ENSG00000185269	NOTUM	6.14585	-1.31801	0.476707	-2.76483	0.00569532	0.0357977	DOWN
ENSG00000185338	SOCS1	80.208	-1.89934	0.279793	-6.78836	1.13e-11	8.11e-10	DOWN
ENSG00000185467	KPNA7	8.25175	-2.76372	0.504145	-5.482	4.21e-08	1.33e-06	DOWN
ENSG00000185477	GPRIN3	483.431	-4.21861	0.418495	-10.0804	6.74e-24	6.6e-21	DOWN
ENSG00000185479	KRT6B	351.777	-3.52006	0.433738	-8.11565	4.83e-16	8.14e-14	DOWN
ENSG00000185483	ROR1	67.1739	-1.4929	0.28908	-5.16432	2.41e-07	6.39e-06	DOWN
ENSG00000185499	MUC1	478.145	-1.72283	0.307431	-5.60395	2.1e-08	7.19e-07	DOWN
ENSG00000185559	DLK1	1.43431	-3.06238	0.675798	-4.5315	5.86e-06	0.000110223	DOWN
ENSG00000185565	LSAMP	730.633	-1.0784	0.362267	-2.97682	0.00291257	0.0210082	DOWN
ENSG00000185607	ACTBP7	2.50647	-1.45831	0.389654	-3.74258	0.000182137	0.00213446	DOWN
ENSG00000185615	PDIA2	11.6738	-1.2236	0.34168	-3.58113	0.000342113	0.00362051	DOWN
ENSG00000185664	PMEL	569.627	-1.42533	0.304667	-4.6783	2.89e-06	5.87e-05	DOWN
ENSG00000185745	IFIT1	3036.96	-1.20593	0.180417	-6.68412	2.32e-11	1.55e-09	DOWN
ENSG00000185760	KCNQ5	32.6975	-1.32131	0.375585	-3.518	0.000434815	0.00443365	DOWN
ENSG00000185811	IKZF1	240.093	-3.44828	0.360712	-9.55965	1.18e-21	6.39e-19	DOWN
ENSG00000185862	EVI2B	140.929	-1.0903	0.35772	-3.04791	0.00230437	0.0174218	DOWN
ENSG00000185873	TMPRSS11B	47.124	-5.03919	0.857297	-5.878	4.15e-09	1.69e-07	DOWN
ENSG00000185885	IFITM1	660.023	-2.13613	0.377122	-5.66429	1.48e-08	5.26e-07	DOWN
ENSG00000185904	LINC00839	117.426	-1.42414	0.47516	-2.99718	0.00272493	0.0198942	DOWN
ENSG00000185905	C16orf54	29.0863	-2.35812	0.465742	-5.06315	4.12e-07	1.03e-05	DOWN
ENSG00000185972	CCIN	2.98343	-2.17576	0.448622	-4.84987	1.24e-06	2.76e-05	DOWN
ENSG00000186074	CD300LF	34.3741	-3.58253	0.600483	-5.96609	2.43e-09	1.04e-07	DOWN
ENSG00000186265	BTLA	14.6133	-1.50182	0.335983	-4.46992	7.83e-06	0.000141894	DOWN
ENSG00000186340	THBS2	1912.54	-2.85657	0.507846	-5.62486	1.86e-08	6.46e-07	DOWN
ENSG00000186352	ANKRD37	184.863	-1.10869	0.194029	-5.71406	1.1e-08	4.04e-07	DOWN
ENSG00000186407	CD300E	53.6031	-3.31738	0.665906	-4.98176	6.3e-07	1.51e-05	DOWN
ENSG00000186431	FCAR	7.87168	-3.87181	0.644778	-6.00488	1.91e-09	8.38e-08	DOWN
ENSG00000186469	GNG2	156.169	-2.11876	0.377694	-5.60972	2.03e-08	6.99e-07	DOWN
ENSG00000186474	KLK12	21.6803	-1.29453	0.398628	-3.24747	0.00116435	0.00998258	DOWN
ENSG00000186642	PDE2A	40.06	-2.01369	0.408883	-4.92486	8.44e-07	1.96e-05	DOWN
ENSG00000186810	CXCR3	20.0065	-1.20076	0.36721	-3.26996	0.00107562	0.00934903	DOWN
ENSG00000186818	LILRB4	279.435	-5.68029	0.611359	-9.29125	1.52e-20	7.01e-18	DOWN
ENSG00000186827	TNFRSF4	13.5061	-4.1536	0.559704	-7.42107	1.16e-13	1.23e-11	DOWN
ENSG00000186831	KRT17P2	3.30039	-2.71605	0.565627	-4.80183	1.57e-06	3.43e-05	DOWN
ENSG00000186832	KRT16	4682.01	-3.14077	0.381288	-8.23727	1.76e-16	3.29e-14	DOWN
ENSG00000186847	KRT14	97525.3	-1.49006	0.35224	-4.23025	2.33e-05	0.000365339	DOWN
ENSG00000186854	TRABD2A	40.3482	-1.00926	0.22949	-4.39783	1.09e-05	0.000188498	DOWN
ENSG00000186860	KRTAP17-1	1.48247	-2.20707	0.840433	-2.62611	0.00863659	0.0493733	DOWN
ENSG00000186891	TNFRSF18	35.3822	-1.14969	0.343164	-3.35026	0.000807372	0.00739185	DOWN
ENSG00000186907	RTN4RL2	8.77067	-2.8542	0.622585	-4.58444	4.55e-06	8.8e-05	DOWN
ENSG00000186994	KANK3	30.4491	-1.29216	0.225601	-5.72764	1.02e-08	3.74e-07	DOWN
ENSG00000187037	GPR141	46.1016	-3.94675	0.573086	-6.88683	5.7e-12	4.35e-10	DOWN
ENSG00000187054	TMPRSS11A	85.9861	-1.40429	0.366274	-3.83398	0.000126088	0.00155905	DOWN
ENSG00000187068	C3orf70	45.9459	-1.34126	0.298005	-4.5008	6.77e-06	0.000125109	DOWN
ENSG00000187094	CCK	227.778	-1.84115	0.292412	-6.29643	3.05e-10	1.61e-08	DOWN
ENSG00000187098	MITF	220.553	-1.65565	0.224469	-7.37586	1.63e-13	1.69e-11	DOWN
ENSG00000187116	LILRA5	36.4807	-4.29428	0.762772	-5.62984	1.8e-08	6.3e-07	DOWN
ENSG00000187134	AKR1C1	2194.83	-1.35077	0.285589	-4.72978	2.25e-06	4.68e-05	DOWN
ENSG00000187231	SESTD1	522.231	-1.6446	0.234183	-7.02272	2.18e-12	1.83e-10	DOWN
ENSG00000187260	WDR86	71.1967	-1.18423	0.271591	-4.36036	1.3e-05	0.000218943	DOWN
ENSG00000187398	LUZP2	11.273	-1.99855	0.604737	-3.30483	0.000950347	0.00845678	DOWN
ENSG00000187474	FPR3	318.223	-4.64765	0.485176	-9.5793	9.77e-22	5.41e-19	DOWN
ENSG00000187475	H1-6	3.59344	-1.63795	0.45443	-3.6044	0.000312879	0.00336171	DOWN
ENSG00000187479	C11orf96	637.481	-5.24795	0.434046	-12.0908	1.18e-33	8.5e-30	DOWN
ENSG00000187498	COL4A1	906.66	-4.47161	0.57333	-7.79937	6.22e-15	8.54e-13	DOWN
ENSG00000187510	PLEKHG7	40.9105	-1.45327	0.393002	-3.69787	0.000217419	0.00247356	DOWN
ENSG00000187513	GJA4	82.5743	-1.48248	0.324337	-4.57082	4.86e-06	9.33e-05	DOWN
ENSG00000187608	ISG15	1057.42	-2.28786	0.310818	-7.36077	1.83e-13	1.86e-11	DOWN
ENSG00000187688	TRPV2	100.774	-3.69511	0.444495	-8.31307	9.33e-17	1.92e-14	DOWN
ENSG00000187689	AMTN	52.0559	-5.16296	0.613747	-8.41219	4.02e-17	8.81e-15	DOWN
ENSG00000187720	THSD4	346.735	-1.7645	0.295135	-5.97862	2.25e-09	9.69e-08	DOWN
ENSG00000187808	SOWAHD	9.15109	-2.04135	0.423134	-4.82437	1.4e-06	3.1e-05	DOWN
ENSG00000187955	COL14A1	601.115	-2.5998	0.523713	-4.96418	6.9e-07	1.63e-05	DOWN
ENSG00000188056	TREML4	1.50834	-3.47698	0.690758	-5.03358	4.81e-07	1.18e-05	DOWN
ENSG00000188060	RAB42	40.1367	-1.45767	0.298781	-4.87873	1.07e-06	2.42e-05	DOWN
ENSG00000188089	PLA2G4E	21.8893	-2.83112	0.483865	-5.85106	4.88e-09	1.94e-07	DOWN
ENSG00000188100	FAM25A	5.81347	-1.51259	0.451714	-3.34855	0.000812343	0.00742555	DOWN
ENSG00000188257	PLA2G2A	63.7604	-2.83741	0.609064	-4.65864	3.18e-06	6.4e-05	DOWN
ENSG00000188263	IL17REL	3.05688	-1.32504	0.452237	-2.92997	0.00338992	0.0237837	DOWN
ENSG00000188282	RUFY4	13.018	-3.25124	0.542485	-5.99323	2.06e-09	8.94e-08	DOWN
ENSG00000188305	PEAK3	13.9777	-1.40938	0.344987	-4.0853	4.4e-05	0.000634126	DOWN
ENSG00000188313	PLSCR1	1574.41	-1.57803	0.194399	-8.11749	4.76e-16	8.07e-14	DOWN
ENSG00000188373	GPR15LG	249.795	-1.19901	0.27045	-4.43338	9.28e-06	0.000163548	DOWN
ENSG00000188389	PDCD1	16.5429	-3.7549	0.498091	-7.53858	4.75e-14	5.42e-12	DOWN
ENSG00000188393	CLEC2A	64.3254	-1.19269	0.274894	-4.33873	1.43e-05	0.000239005	DOWN
ENSG00000188396	DYNLT4	55.9251	-1.9999	0.337027	-5.93395	2.96e-09	1.25e-07	DOWN
ENSG00000188404	SELL	32.4679	-2.19087	0.359213	-6.09908	1.07e-09	4.99e-08	DOWN
ENSG00000188467	SLC24A5	6.82049	-2.26158	0.53852	-4.19963	2.67e-05	0.000411837	DOWN
ENSG00000188508	KRTDAP	9.00809	-4.87394	0.931242	-5.23381	1.66e-07	4.59e-06	DOWN
ENSG00000188511	MIR3667HG	11.4595	-2.20027	0.575549	-3.82291	0.000131887	0.00162084	DOWN
ENSG00000188536	HBA2	9.55792	-4.92011	0.797955	-6.1659	7.01e-10	3.41e-08	DOWN
ENSG00000188641	DPYD	942.884	-2.07379	0.276113	-7.51064	5.88e-14	6.58e-12	DOWN
ENSG00000188643	S100A16	4336.01	-1.02672	0.206064	-4.98251	6.28e-07	1.5e-05	DOWN
ENSG00000188662	H1-9P	3.80497	-2.56174	0.686597	-3.73107	0.000190667	0.00221691	DOWN
ENSG00000188677	PARVB	267.237	-1.18007	0.18469	-6.3895	1.66e-10	9.26e-09	DOWN
ENSG00000188763	FZD9	3.88704	-2.29613	0.488844	-4.69707	2.64e-06	5.39e-05	DOWN
ENSG00000188766	SPRED3	44.7561	-1.40121	0.295314	-4.74481	2.09e-06	4.39e-05	DOWN
ENSG00000188820	CALHM6	7.593	-3.95964	0.543258	-7.2887	3.13e-13	3.07e-11	DOWN
ENSG00000188886	ASTL	4.26046	-1.49211	0.554683	-2.69002	0.00714471	0.0427465	DOWN
ENSG00000188906	LRRK2	643.283	-1.91778	0.352358	-5.44272	5.25e-08	1.63e-06	DOWN
ENSG00000189001	SBSN	71.5672	-4.58485	0.645434	-7.10352	1.22e-12	1.07e-10	DOWN
ENSG00000189051	RNF222	140.269	-1.20971	0.253097	-4.77964	1.76e-06	3.77e-05	DOWN
ENSG00000189108	IL1RAPL2	62.6707	-1.96801	0.344462	-5.71328	1.11e-08	4.06e-07	DOWN
ENSG00000189120	SP6	120.56	-1.19848	0.219271	-5.46575	4.61e-08	1.45e-06	DOWN
ENSG00000189136	UBE2Q2P1	127.231	-1.47854	0.262187	-5.63927	1.71e-08	6.01e-07	DOWN
ENSG00000189143	CLDN4	30888.6	-2.46597	0.319268	-7.72381	1.13e-14	1.44e-12	DOWN
ENSG00000189233	NUGGC	9.75113	-1.60372	0.463866	-3.45729	0.000545647	0.00535369	DOWN
ENSG00000189320	FAM180A	83.8921	-1.76742	0.396723	-4.45504	8.39e-06	0.000150927	DOWN
ENSG00000189325	BNIP5	13.2361	-1.15221	0.357242	-3.22529	0.00125843	0.0106561	DOWN
ENSG00000189398	OR7E12P	8.7031	-1.31344	0.469924	-2.795	0.00518999	0.0332392	DOWN
ENSG00000189409	MMP23B	4.79263	-1.99691	0.478208	-4.1758	2.97e-05	0.000450168	DOWN
ENSG00000189410	SH2D5	52.2601	-3.8459	0.478327	-8.04032	8.96e-16	1.44e-13	DOWN
ENSG00000189430	NCR1	2.45897	-2.14266	0.648585	-3.30359	0.000954552	0.00848271	DOWN
ENSG00000189431	RASSF10	70.9547	-1.26545	0.257175	-4.92058	8.63e-07	2e-05	DOWN
ENSG00000194717	MIR494	1.06191	-3.46376	0.913106	-3.79339	0.000148607	0.00179361	DOWN
ENSG00000196126	HLA-DRB1	2863.09	-3.08989	0.355233	-8.69822	3.37e-18	9.57e-16	DOWN
ENSG00000196132	MYT1	1.10636	-1.56908	0.406881	-3.85637	0.000115084	0.00144238	DOWN
ENSG00000196159	FAT4	427.491	-2.14537	0.442245	-4.85108	1.23e-06	2.75e-05	DOWN
ENSG00000196188	CTSE	42.9053	-1.31635	0.247617	-5.31607	1.06e-07	3.06e-06	DOWN
ENSG00000196209	SIRPB2	78.4788	-2.86806	0.409858	-6.99768	2.6e-12	2.16e-10	DOWN
ENSG00000196329	GIMAP5	23.7534	-2.83681	0.481611	-5.89025	3.86e-09	1.58e-07	DOWN
ENSG00000196358	NTNG2	29.9089	-1.23597	0.373555	-3.30866	0.000937425	0.00836121	DOWN
ENSG00000196368	NUDT11	39.479	-1.91879	0.27432	-6.99474	2.66e-12	2.19e-10	DOWN
ENSG00000196428	TSC22D2	4515.17	-1.18134	0.160004	-7.3832	1.55e-13	1.61e-11	DOWN
ENSG00000196460	RFX8	28.211	-2.17533	0.291144	-7.47166	7.92e-14	8.63e-12	DOWN
ENSG00000196569	LAMA2	768.154	-1.37967	0.189442	-7.28282	3.27e-13	3.18e-11	DOWN
ENSG00000196611	MMP1	674.56	-7.1332	0.583941	-12.2156	2.57e-34	2.95e-30	DOWN
ENSG00000196616	ADH1B	159.496	-1.44595	0.430061	-3.3622	0.000773238	0.00714046	DOWN
ENSG00000196628	TCF4	2749.41	-1.25935	0.411794	-3.0582	0.00222667	0.0169275	DOWN
ENSG00000196664	TLR7	69.5006	-3.14858	0.441175	-7.13681	9.55e-13	8.6e-11	DOWN
ENSG00000196684	HSH2D	135.479	-2.07144	0.307958	-6.72637	1.74e-11	1.2e-09	DOWN
ENSG00000196735	HLA-DQA1	1164.66	-3.22792	0.40464	-7.97726	1.5e-15	2.32e-13	DOWN
ENSG00000196739	COL27A1	468.507	-1.82872	0.426271	-4.29003	1.79e-05	0.00028944	DOWN
ENSG00000196754	S100A2	9125.77	-2.56598	0.376229	-6.82025	9.09e-12	6.64e-10	DOWN
ENSG00000196805	SPRR2B	3.30174	-2.61788	0.618505	-4.2326	2.31e-05	0.000361905	DOWN
ENSG00000196839	ADA	56.3687	-2.2303	0.331593	-6.72602	1.74e-11	1.2e-09	DOWN
ENSG00000196876	SCN8A	118.567	-2.08361	0.316752	-6.57806	4.77e-11	2.98e-09	DOWN
ENSG00000196924	FLNA	21109.8	-1.41036	0.209559	-6.73012	1.7e-11	1.17e-09	DOWN
ENSG00000196932	TMEM26	7.60226	-2.61961	0.704464	-3.71858	0.000200349	0.00230501	DOWN
ENSG00000197019	SERTAD1	914.592	-1.34033	0.228588	-5.86353	4.53e-09	1.82e-07	DOWN
ENSG00000197043	ANXA6	1088.24	-1.61959	0.409352	-3.95647	7.61e-05	0.00101152	DOWN
ENSG00000197057	DTHD1	19.0671	-2.34171	0.594214	-3.94086	8.12e-05	0.00107067	DOWN
ENSG00000197142	ACSL5	243.301	-1.96034	0.273714	-7.162	7.95e-13	7.27e-11	DOWN
ENSG00000197245	FAM110D	4.37076	-1.14411	0.436086	-2.62359	0.00870087	0.0496543	DOWN
ENSG00000197249	SERPINA1	417.407	-3.14116	0.401597	-7.82168	5.21e-15	7.29e-13	DOWN
ENSG00000197253	TPSB2	15.1327	-4.72889	0.693167	-6.82215	8.97e-12	6.56e-10	DOWN
ENSG00000197261	C6orf141	48.018	-5.32549	0.684165	-7.78393	7.03e-15	9.51e-13	DOWN
ENSG00000197279	ZNF165	381.267	-1.11298	0.198381	-5.61034	2.02e-08	6.97e-07	DOWN
ENSG00000197301	HMGA2-AS1	34.5998	-4.59895	0.765469	-6.00802	1.88e-09	8.24e-08	DOWN
ENSG00000197355	UAP1L1	298.092	-2.04059	0.345913	-5.89916	3.65e-09	1.5e-07	DOWN
ENSG00000197380	DACT3	20.9302	-1.51834	0.458619	-3.31069	0.000930673	0.00830809	DOWN
ENSG00000197405	C5AR1	215.291	-1.20484	0.301021	-4.00252	6.27e-05	0.000854898	DOWN
ENSG00000197406	DIO3	13.5589	-1.78971	0.352211	-5.08134	3.75e-07	9.48e-06	DOWN
ENSG00000197471	SPN	93.4685	-2.93506	0.361489	-8.11936	4.69e-16	7.98e-14	DOWN
ENSG00000197496	SLC2A10	211.644	-1.52549	0.355444	-4.29178	1.77e-05	0.000287378	DOWN
ENSG00000197506	SLC28A3	283.385	-2.34232	0.2783	-8.41653	3.88e-17	8.66e-15	DOWN
ENSG00000197540	GZMM	12.1448	-1.37713	0.352229	-3.90974	9.24e-05	0.00119258	DOWN
ENSG00000197550		9.03099	-1.82641	0.623213	-2.93064	0.00338261	0.0237506	DOWN
ENSG00000197614	MFAP5	223.873	-5.91047	0.715542	-8.26013	1.46e-16	2.79e-14	DOWN
ENSG00000197629	MPEG1	452.375	-3.85567	0.450411	-8.56034	1.13e-17	2.81e-15	DOWN
ENSG00000197632	SERPINB2	1708.87	-2.4215	0.320944	-7.54496	4.52e-14	5.18e-12	DOWN
ENSG00000197635	DPP4	240.166	-3.77127	0.48075	-7.84454	4.35e-15	6.17e-13	DOWN
ENSG00000197641	SERPINB13	681.503	-1.04689	0.325512	-3.21612	0.00129937	0.0109364	DOWN
ENSG00000197646	PDCD1LG2	163.088	-2.17637	0.361124	-6.02665	1.67e-09	7.45e-08	DOWN
ENSG00000197696	NMB	76.7386	-1.04955	0.20938	-5.01268	5.37e-07	1.3e-05	DOWN
ENSG00000197769	MAP1LC3C	8.92041	-1.34133	0.457463	-2.9321	0.00336675	0.0236537	DOWN
ENSG00000197882	OR7E13P	17.3576	-2.65712	0.511966	-5.19004	2.1e-07	5.66e-06	DOWN
ENSG00000197903	H2BC12	1089.58	-1.01663	0.296216	-3.43207	0.000598995	0.0057761	DOWN
ENSG00000197915	HRNR	153.179	-1.06959	0.388228	-2.75505	0.00586835	0.0366449	DOWN
ENSG00000197977	ELOVL2	17.2896	-2.14368	0.390345	-5.49175	3.98e-08	1.28e-06	DOWN
ENSG00000198019	FCGR1BP	20.4307	-2.93745	0.474753	-6.18733	6.12e-10	3.02e-08	DOWN
ENSG00000198049	AVPR1B	105.309	-2.30797	0.518647	-4.44998	8.59e-06	0.000153585	DOWN
ENSG00000198074	AKR1B10	700.022	-3.11742	0.285953	-10.9019	1.13e-27	2.26e-24	DOWN
ENSG00000198106		3.26029	-1.28455	0.394831	-3.25341	0.00114029	0.0098111	DOWN
ENSG00000198189	HSD17B11	188.875	-1.66531	0.269657	-6.17567	6.59e-10	3.22e-08	DOWN
ENSG00000198223	CSF2RA	178.877	-2.35452	0.303854	-7.74887	9.27e-15	1.22e-12	DOWN
ENSG00000198353	HOXC4	0.724422	-1.74447	0.579081	-3.01248	0.00259123	0.0191529	DOWN
ENSG00000198467	TPM2	675.04	-2.14801	0.40206	-5.34251	9.17e-08	2.7e-06	DOWN
ENSG00000198483	ANKRD35	72.1989	-1.48767	0.387654	-3.83761	0.000124237	0.00153947	DOWN
ENSG00000198488	B3GNT6	2.42509	-2.03039	0.583465	-3.47988	0.000501636	0.00498431	DOWN
ENSG00000198491		0.510525	-2.11643	0.758056	-2.79192	0.00523969	0.0335108	DOWN
ENSG00000198502	HLA-DRB5	1333.97	-3.17317	0.392243	-8.0898	5.98e-16	9.85e-14	DOWN
ENSG00000198535	C2CD4A	46.1418	-3.25086	0.361322	-8.99712	2.32e-19	8.39e-17	DOWN
ENSG00000198576	ARC	9.82591	-2.81023	0.638469	-4.40151	1.08e-05	0.000186087	DOWN
ENSG00000198598	MMP17	37.9351	-1.6113	0.437618	-3.68199	0.000231424	0.00260264	DOWN
ENSG00000198624	CCDC69	142.482	-2.57516	0.306026	-8.41486	3.93e-17	8.7e-15	DOWN
ENSG00000198732	SMOC1	63.5136	-1.7453	0.413648	-4.21929	2.45e-05	0.000381481	DOWN
ENSG00000198734	F5	279.639	-2.1873	0.39791	-5.49696	3.86e-08	1.25e-06	DOWN
ENSG00000198771	RCSD1	191.946	-1.20737	0.279772	-4.31557	1.59e-05	0.000261816	DOWN
ENSG00000198795	ZNF521	391.785	-1.68616	0.475809	-3.54378	0.000394437	0.00408716	DOWN
[truncated: 2,086 more rows]
