# Supplementary material for: Computational approaches for identifications of altered ion channels in keratoconus
Source: Eye (Lond). 2024 Oct 17;39(1):145–53. doi: 10.1038/s41433-024-03395-5 (PMC11733014; doi:10.1038/s41433-024-03395-5)
Supplement: Supplementary File 4 — Protein-protein interaction network of differentially expressed genes. [file 41433_2024_3395_MOESM4_ESM.xlsx]

## Sheet: Up_regulated
Supplementary Information Table 4: List of deregulated ion channels in keratoconus
ensembl_gene_id	hgnc_symbol	baseMean	log2FoldChange	lfcSE	stat	pvalue	padj	diffexpressed
ENSG00000159248	GJD2	1.6975	2.73644	0.81105	3.37394	0.000740992	0.00688832	UP
ENSG00000135355	GJA10	1.35526	1.79583	0.678848	2.64541	0.0081591	0.0472961	UP
ENSG00000178084	HTR3C	3.36347	1.46286	0.45414	3.22116	0.00127674	0.0107794	UP
ENSG00000144285	SCN1A	12.0527	1.36941	0.507855	2.69646	0.00700809	0.0421044	UP
ENSG00000136531	SCN2A	182.945	1.35813	0.243738	5.57207	2.51732e-08	8.51391e-07	UP
ENSG00000109158	GABRA4	13.8632	1.33109	0.504571	2.63805	0.00833835	0.0480324	UP
ENSG00000182674	KCNB2	47.0059	1.26983	0.391386	3.24443	0.00117684	0.0100691	UP
ENSG00000163873	GRIK3	19.1374	1.24368	0.299947	4.14632	3.37855e-05	0.000503753	UP
ENSG00000188828	GLRA4	10.7572	1.24166	0.306824	4.04681	5.19199e-05	0.000728542	UP
ENSG00000198626	RYR2	211.316	1.14736	0.341981	3.35504	0.000793526	0.00729321	UP
ENSG00000101204	CHRNA4	4.56031	1.11946	0.360861	3.10221	0.00192085	0.015044	UP
ENSG00000151572	ANO4	2876.37	1.10444	0.251076	4.39885	1.08827e-05	0.000187832	UP

## Sheet: Down_regulated
ensembl_gene_id	hgnc_symbol	baseMean	log2FoldChange	lfcSE	stat	pvalue	padj	diffexpressed
ENSG00000103569	AQP9	82.7765	-5.19249	0.672	-7.72692	1.10184e-14	1.41174e-12	DOWN
ENSG00000120457	KCNJ5	39.5901	-4.09354	0.559693	-7.3139	2.59495e-13	2.58354e-11	DOWN
ENSG00000177272	KCNA3	25.8534	-3.98144	0.56889	-6.99861	2.58522e-12	2.14643e-10	DOWN
ENSG00000187688	TRPV2	100.774	-3.69511	0.444495	-8.31307	9.32613e-17	1.91506e-14	DOWN
ENSG00000082482	KCNK2	17.5713	-3.63386	0.665273	-5.46222	4.70226e-08	1.47739e-06	DOWN
ENSG00000182963	GJC1	44.8844	-3.54632	0.469567	-7.55232	4.27559e-14	4.9166e-12	DOWN
ENSG00000104321	TRPA1	26.1848	-3.48411	0.564011	-6.17737	6.51763e-10	3.19267e-08	DOWN
ENSG00000102287	GABRE	114.946	-3.4659	0.622869	-5.56442	2.63032e-08	8.81827e-07	DOWN
ENSG00000153898	MCOLN2	86.1239	-3.37295	0.387966	-8.69393	3.50103e-18	9.7598e-16	DOWN
ENSG00000184408	KCND2	19.3241	-3.16943	0.550461	-5.75778	8.52295e-09	3.17948e-07	DOWN
ENSG00000142185	TRPM2	82.7395	-2.94495	0.408182	-7.21479	5.40156e-13	5.04991e-11	DOWN
ENSG00000121361	KCNJ8	4.82884	-2.92234	0.55953	-5.22284	1.76198e-07	4.82702e-06	DOWN
ENSG00000152315	KCNK13	7.33461	-2.89082	0.554011	-5.21797	1.80893e-07	4.94093e-06	DOWN
ENSG00000134160	TRPM1	53.0859	-2.86277	0.560597	-5.10665	3.27925e-07	8.42658e-06	DOWN
ENSG00000100433	KCNK10	18.8468	-2.77768	0.637651	-4.35612	1.32388e-05	0.000222649	DOWN
ENSG00000184185	KCNJ12	33.6084	-2.52121	0.354315	-7.11572	1.11328e-12	9.90478e-11	DOWN
ENSG00000175538	KCNE3	40.2959	-2.51981	0.476172	-5.29181	1.21109e-07	3.45788e-06	DOWN
ENSG00000080644	CHRNA3	105.292	-2.45467	0.339613	-7.22786	4.90675e-13	4.60947e-11	DOWN
ENSG00000112782	CLIC5	69.1433	-2.43523	0.410866	-5.92707	3.08381e-09	1.29186e-07	DOWN
ENSG00000147434	CHRNA6	3.65319	-2.43228	0.55112	-4.41334	1.01789e-05	0.000177551	DOWN
ENSG00000152049	KCNE4	176.23	-2.4081	0.452728	-5.31908	1.04292e-07	3.01895e-06	DOWN
ENSG00000162989	KCNJ3	2.79692	-2.39863	0.743829	-3.22471	0.00126101	0.0106741	DOWN
ENSG00000151067	CACNA1C	207.013	-2.15241	0.363145	-5.92713	3.08274e-09	1.29186e-07	DOWN
ENSG00000108405	P2RX1	13.1493	-2.14278	0.492127	-4.35411	1.33607e-05	0.000224453	DOWN
ENSG00000125675	GRIA3	83.4041	-2.12236	0.386811	-5.48681	4.09253e-08	1.30516e-06	DOWN
ENSG00000169504	CLIC4	1901.68	-2.11068	0.33598	-6.28215	3.33917e-10	1.74293e-08	DOWN
ENSG00000137672	TRPC6	17.9814	-2.10427	0.522093	-4.03046	5.5669e-05	0.000771499	DOWN
ENSG00000196876	SCN8A	118.567	-2.08361	0.316752	-6.57806	4.76617e-11	2.98272e-09	DOWN
ENSG00000105711	SCN1B	22.1218	-1.94957	0.421031	-4.63047	3.64829e-06	7.21145e-05	DOWN
ENSG00000099822	HCN2	6.68044	-1.87422	0.40522	-4.62519	3.74262e-06	7.36939e-05	DOWN
ENSG00000153956	CACNA2D1	408.399	-1.84036	0.323138	-5.69529	1.23164e-08	4.4678e-07	DOWN
ENSG00000122986	HVCN1	44.7261	-1.78978	0.286233	-6.25289	4.02933e-10	2.06159e-08	DOWN
ENSG00000159212	CLIC6	95.5887	-1.78651	0.486392	-3.67299	0.000239729	0.00267966	DOWN
ENSG00000094755	GABRP	351.4	-1.77486	0.471914	-3.76098	0.000169246	0.00200898	DOWN
ENSG00000055732	MCOLN3	90.6907	-1.74764	0.338253	-5.16666	2.38311e-07	6.32521e-06	DOWN
ENSG00000151834	GABRA2	7.14056	-1.74322	0.640857	-2.72014	0.00652551	0.0397977	DOWN
ENSG00000138741	TRPC3	8.20918	-1.74029	0.543649	-3.20113	0.00136891	0.0114219	DOWN
ENSG00000171385	KCND3	214.553	-1.72411	0.284995	-6.04962	1.45191e-09	6.5667e-08	DOWN
ENSG00000178695	KCTD12	1836.01	-1.70505	0.377862	-4.51236	6.41115e-06	0.000119248	DOWN
ENSG00000155511	GRIA1	28.1489	-1.69119	0.464617	-3.63997	0.000272674	0.00298553	DOWN
ENSG00000162687	KCNT2	61.7335	-1.65059	0.491656	-3.35722	0.000787316	0.00724385	DOWN
ENSG00000184156	KCNQ3	34.6212	-1.56482	0.366903	-4.26493	1.99963e-05	0.000319288	DOWN
ENSG00000187513	GJA4	82.5743	-1.48248	0.324337	-4.57082	4.85828e-06	9.33053e-05	DOWN
ENSG00000265107	GJA5	5.45191	-1.47781	0.503407	-2.93563	0.00332876	0.0234369	DOWN
ENSG00000130038	CRACR2A	51.7	-1.44585	0.26523	-5.45129	5.00065e-08	1.56366e-06	DOWN
ENSG00000268089	GABRQ	11.6925	-1.42263	0.457219	-3.11148	0.00186149	0.0146841	DOWN
ENSG00000156486	KCNS2	49.0504	-1.42061	0.445752	-3.187	0.00143756	0.0118841	DOWN
ENSG00000157542	KCNJ6	5.8314	-1.41019	0.454301	-3.10408	0.00190869	0.0149666	DOWN
ENSG00000185760	KCNQ5	32.6975	-1.32131	0.375585	-3.518	0.000434815	0.00443365	DOWN
ENSG00000006283	CACNA1G	45.131	-1.31999	0.300988	-4.38552	1.1571e-05	0.000198519	DOWN
ENSG00000108684	ASIC2	56.7183	-1.21867	0.257317	-4.73608	2.17889e-06	4.55557e-05	DOWN
ENSG00000171189	GRIK1	121.55	-1.21017	0.350321	-3.45446	0.000551402	0.0053975	DOWN
ENSG00000127325	BEST3	3.28057	-1.20247	0.444927	-2.70262	0.00687945	0.041505	DOWN
ENSG00000176076	KCNE5	2.64944	-1.16522	0.431053	-2.70319	0.00686766	0.0414447	DOWN
ENSG00000155962	CLIC2	187.694	-1.12149	0.160963	-6.96737	3.2293e-12	2.56101e-10	DOWN
ENSG00000169432	SCN9A	25.7817	-1.11276	0.306975	-3.62491	0.00028906	0.00314473	DOWN
ENSG00000180509	KCNE1	20.2565	-1.10218	0.349965	-3.14941	0.00163603	0.0132184	DOWN
ENSG00000182389	CACNB4	441.359	-1.09603	0.293671	-3.73219	0.000189824	0.00220917	DOWN
ENSG00000157551	KCNJ15	330.788	-1.09495	0.179716	-6.09265	1.11057e-09	5.18081e-08	DOWN
ENSG00000151364	KCTD14	9.40509	-1.05257	0.254879	-4.12967	3.63277e-05	0.000536597	DOWN
ENSG00000151062	CACNA2D4	82.6139	-1.03614	0.225617	-4.59248	4.3801e-06	8.49373e-05	DOWN
ENSG00000177119	ANO6	2952.13	-1.03327	0.155679	-6.63722	3.19663e-11	2.0651e-09	DOWN
ENSG00000173338	KCNK7	22.2425	-1.00206	0.248658	-4.02986	5.58099e-05	0.000772986	DOWN
