# Supplementary material for: Computational approaches for identifications of altered ion channels in keratoconus
Source: Eye (Lond). 2024 Oct 17;39(1):145–53. doi: 10.1038/s41433-024-03395-5 (PMC11733014; doi:10.1038/s41433-024-03395-5)
Supplement: Supplementary File 5 — Highly connected gene modules that included ion channels which are involved in cellular processes of the pathway map. [file 41433_2024_3395_MOESM5_ESM.xlsx]

## Sheet: control_correlation_coeff
Supplementary Information Table 5: Significant correlations between ion channel expression and their respective p-values
Gene1	Gene2	Correlation_coef	p-Value
MCOLN3	GABRE	0.619654	0.00540473
MCOLN3	TRPM1	0.624992	0.00417069
MCOLN3	MCOLN2	0.579894	0.0320782
MCOLN3	KCNT2	0.614874	0.00679152
MCOLN3	KCNQ5	0.603747	0.0113655
KCNK2	GABRE	0.636258	0.00236862
KCNK2	TRPA1	0.63147	0.00302266
KCNK2	KCNJ8	0.571946	0.044617
KCNK2	TRPC6	0.669103	0.000395665
KCNK2	CACNA1C	0.685075	0.000152553
KCNK2	ANO4	-0.641938	0.00176546
KCNK2	KCNE4	0.572593	0.0434512
KCNK2	GRIA1	0.575511	0.0385375
KCNK2	KCNS2	0.594386	0.0172211
KCNK2	CLIC6	0.62119	0.00501587
KCNK2	GRIK3	-0.569952	0.0483793
KCNK2	GJC1	0.576211	0.0374492
KCNK2	KCND2	0.728878	7.9e-06
KCNK2	SCN8A	0.71778	1.76e-05
KCNK10	GABRE	0.583294	0.027784
GABRE	AQP9	0.61507	0.00673051
GABRE	SCN1B	0.650818	0.00110182
GABRE	KCNJ5	0.746639	2e-06
GABRE	GRIA3	0.675761	0.000267627
GABRE	TRPM1	0.702186	5.11e-05
GABRE	SCN2A	-0.777634	1.37e-07
GABRE	TRPC6	0.665375	0.00049026
GABRE	TRPM2	0.613624	0.00720155
GABRE	CACNA1C	0.622448	0.00472435
GABRE	ANO4	-0.732172	6.17e-06
GABRE	KCNE4	0.734894	5.02e-06
GABRE	KCNK13	0.576012	0.0377492
GABRE	MCOLN2	0.719527	1.56e-05
GABRE	CLIC6	0.768964	3.02e-07
GABRE	KCNT2	0.664911	0.00050334
GABRE	GRIK3	-0.636052	0.00239309
GABRE	CLIC4	0.761811	5.67e-07
GABRE	KCNE3	0.603044	0.0117219
GABRE	KCTD12	0.741272	3.07e-06
GABRE	GJC1	0.758759	7.36e-07
GABRE	KCNQ5	0.595228	0.0165973
GABRE	TRPV2	0.674962	0.000280498
AQP9	TRPA1	0.713112	2.44e-05
AQP9	P2RX1	0.591634	0.019412
AQP9	SCN2A	-0.641601	0.00179573
AQP9	TRPC6	0.591368	0.0196267
AQP9	TRPM2	0.695082	8.13e-05
AQP9	ANO4	-0.76201	5.57e-07
AQP9	KCNK13	0.833129	3.11e-10
AQP9	GRIK3	-0.664842	0.000505151
AQP9	CLIC4	0.575354	0.0387774
AQP9	KCNE3	0.695886	7.72e-05
AQP9	KCNA3	0.668763	0.000403432
AQP9	GJC1	0.606811	0.00989394
AQP9	KCNQ3	0.588012	0.0226894
AQP9	TRPV2	0.713846	2.32e-05
TRPA1	P2RX1	0.634647	0.00257076
TRPA1	KCNJ5	0.592232	0.0189193
TRPA1	TRPC6	0.816914	2.27e-09
TRPA1	CHRNA6	0.601624	0.0124877
TRPA1	CACNA1C	0.625852	0.0039976
TRPA1	ANO4	-0.587965	0.0227273
TRPA1	KCNK13	0.766025	3.92e-07
TRPA1	MCOLN2	0.605268	0.0106055
TRPA1	KCNS2	0.600112	0.0133554
TRPA1	GRIK1	0.735457	4.81e-06
TRPA1	KCNA3	0.757835	7.96e-07
TRPA1	GJC1	0.601014	0.0128316
TRPA1	KCNQ3	0.581791	0.0296146
TRPA1	KCND2	0.622893	0.0046235
SCN1B	KCNJ5	0.618092	0.0058245
SCN1B	SCN2A	-0.682479	0.000178727
SCN1B	KCNE4	0.651935	0.00103782
SCN1B	MCOLN2	0.603581	0.0114485
SCN1B	CLIC6	0.602984	0.0117498
SCN1B	CLIC4	0.637272	0.00225004
SCN1B	KCTD12	0.645094	0.00149507
SCN1B	TRPV2	0.619617	0.00541237
P2RX1	TRPC6	0.666049	0.00047179
P2RX1	TRPC3	0.606019	0.0102617
P2RX1	TRPM2	0.600502	0.0131297
P2RX1	KCNK13	0.584317	0.0265935
P2RX1	MCOLN2	0.641792	0.00177844
P2RX1	KCNT2	0.650984	0.00109231
P2RX1	KCNE3	0.579224	0.0329937
P2RX1	KCNA3	0.63134	0.00304147
P2RX1	GJC1	0.591104	0.0198496
P2RX1	KCNQ3	0.585357	0.0254525
P2RX1	GJA5	0.59102	0.0199158
KCNJ5	GRIA3	0.59385	0.0176185
KCNJ5	SCN2A	-0.644394	0.00155123
KCNJ5	TRPC6	0.594981	0.0167755
KCNJ5	ANO4	-0.629813	0.00328225
KCNJ5	KCNE4	0.603564	0.0114534
KCNJ5	KCNK13	0.59166	0.0193978
KCNJ5	MCOLN2	0.690584	0.000108119
KCNJ5	CLIC6	0.676442	0.000257033
KCNJ5	GRIK3	-0.591601	0.0194334
KCNJ5	CLIC4	0.651876	0.00104081
KCNJ5	KCNA3	0.605383	0.0105545
KCNJ5	KCTD12	0.638418	0.00212078
KCNJ5	GJC1	0.603114	0.0116886
KCNJ5	TRPV2	0.642717	0.00169496
KCNJ8	TRPC6	0.574378	0.0403795
KCNJ8	TRPM2	0.597933	0.0147101
KCNJ8	KCNE4	0.683253	0.000170547
KCNJ8	MCOLN2	0.604497	0.0109829
KCNJ8	TRPV2	0.622075	0.00480998
GRIA3	SCN2A	-0.623864	0.00440872
GRIA3	TRPC6	0.597124	0.015252
GRIA3	TRPM2	0.614833	0.00680224
GRIA3	CACNA1C	0.785165	6.66e-08
GRIA3	KCNE4	0.8432	8.11e-11
GRIA3	KCNJ15	-0.573509	0.0418567
GRIA3	CLIC6	0.681197	0.000193186
GRIA3	KCNT2	0.750062	1.52e-06
GRIA3	CLIC4	0.726161	9.64e-06
GRIA3	KCNE3	0.725812	9.89e-06
GRIA3	KCTD12	0.820378	1.51e-09
GRIA3	KCNQ5	0.60794	0.00938919
GRIA3	SCN8A	0.690701	0.000107362
TRPM1	KCNE4	0.581431	0.0300628
TRPM1	KCNT2	0.6118	0.0078455
TRPM1	CLIC4	0.590426	0.0204376
TRPM1	KCTD12	0.582658	0.0285433
TRPM1	GJC1	0.605085	0.0106919
TRPM1	KCNQ5	0.670989	0.000354593
SCN2A	TRPM2	-0.684199	0.000161001
SCN2A	ANO4	0.835889	2.17e-10
SCN2A	KCNE4	-0.72126	1.38e-05
SCN2A	KCNK13	-0.596053	0.0159996
SCN2A	MCOLN2	-0.689811	0.000113496
SCN2A	CLIC6	-0.706204	3.91e-05
SCN2A	KCNT2	-0.605814	0.010356
SCN2A	GRIK3	0.791076	3.72e-08
SCN2A	CLIC4	-0.786385	5.91e-08
SCN2A	KCNA3	-0.569452	0.0493666
SCN2A	KCTD12	-0.79055	3.92e-08
SCN2A	GJC1	-0.676693	0.000253288
SCN2A	TRPV2	-0.738052	3.94e-06
TRPC6	TRPC3	0.605389	0.0105545
TRPC6	CACNA1C	0.695912	7.71e-05
TRPC6	KCNK13	0.723821	1.14e-05
TRPC6	MCOLN2	0.613051	0.00739836
TRPC6	KCNS2	0.621884	0.0048533
TRPC6	KCNT2	0.577591	0.035344
TRPC6	GRIK1	0.690957	0.000105672
TRPC6	KCNE3	0.626757	0.00382252
TRPC6	KCNA3	0.705378	4.13e-05
TRPC6	GJC1	0.610156	0.00846405
TRPC6	KCNQ3	0.661631	0.00060644
TRPC6	KCND2	0.601463	0.0125755
TRPC6	TRPV2	0.59931	0.0138411
TRPC6	SCN8A	0.599131	0.0139488
TRPC3	GJC1	0.64545	0.00146745
TRPM2	ANO4	-0.720298	1.47e-05
TRPM2	KCNE4	0.58508	0.0257504
TRPM2	KCNK13	0.710731	2.88e-05
TRPM2	MCOLN2	0.683606	0.000166937
TRPM2	KCNJ15	-0.611677	0.00788859
TRPM2	CLIC4	0.68143	0.000190524
TRPM2	KCNE3	0.715311	2.09e-05
TRPM2	KCNA3	0.726493	9.42e-06
TRPM2	KCTD12	0.67908	0.000219571
TRPM2	KCNQ3	0.598583	0.0142944
TRPM2	TRPV2	0.855288	1.42e-11
SCN1A	KCNK7	-0.647127	0.00134232
CACNA1C	KCNE4	0.738884	3.7e-06
CACNA1C	CLIC2	-0.626923	0.00379249
CACNA1C	KCNS2	0.646685	0.00137408
CACNA1C	CLIC6	0.717171	1.84e-05
CACNA1C	KCNT2	0.692958	9.31e-05
CACNA1C	KCNE3	0.611255	0.00804151
CACNA1C	KCTD12	0.694218	8.59e-05
CACNA1C	SCN8A	0.736398	4.48e-06
ANO4	KCNK13	-0.700736	5.63e-05
ANO4	MCOLN2	-0.630372	0.00319206
ANO4	CLIC6	-0.584712	0.0261536
ANO4	GRIK3	0.754168	1.08e-06
ANO4	CLIC4	-0.660518	0.000645617
ANO4	KCNE3	-0.600457	0.013152
ANO4	KCNA3	-0.628559	0.00349505
ANO4	KCTD12	-0.605579	0.0104659
ANO4	GJC1	-0.616975	0.00614542
ANO4	KCND2	-0.593384	0.0179812
ANO4	TRPV2	-0.705505	4.1e-05
KCNE4	MCOLN2	0.610173	0.00846018
KCNE4	CLIC6	0.714114	2.28e-05
KCNE4	KCNT2	0.740869	3.17e-06
KCNE4	CLIC4	0.789235	4.46e-08
KCNE4	KCNE3	0.636773	0.00230809
KCNE4	KCTD12	0.824492	9.2e-10
KCNE4	GJC1	0.588423	0.022302
KCNE4	TRPV2	0.673049	0.000314148
KCNK13	MCOLN2	0.653795	0.000938174
KCNK13	GRIK3	-0.649973	0.0011528
KCNK13	CLIC4	0.590227	0.0206097
KCNK13	KCNE3	0.721385	1.36e-05
KCNK13	KCNA3	0.756682	8.78e-07
KCNK13	KCNQ3	0.602969	0.0117531
KCNK13	KCND2	0.573473	0.0419028
KCNK13	TRPV2	0.733771	5.47e-06
MCOLN2	CLIC6	0.647545	0.00131299
MCOLN2	KCNT2	0.636537	0.00233553
MCOLN2	GRIK3	-0.615577	0.00657121
MCOLN2	CLIC4	0.601709	0.0124438
MCOLN2	KCNA3	0.611675	0.00788859
MCOLN2	KCTD12	0.69429	8.55e-05
MCOLN2	TRPV2	0.769071	2.99e-07
CACNA2D1	KCNA3	0.612389	0.00763237
GRIA1	KCNQ5	0.588022	0.0226882
KCNS2	GRIK1	0.75383	1.11e-06
KCNS2	SCN8A	0.631339	0.00304147
KCNJ15	KCNT2	-0.747979	1.8e-06
KCNJ15	CLIC4	-0.649797	0.00116343
KCNJ15	ANO6	0.570694	0.0469746
KCNJ15	KCTD12	-0.653617	0.000947075
KCNJ15	KCNQ3	-0.601796	0.0123991
CLIC6	KCNT2	0.580583	0.0311607
CLIC6	GRIK3	-0.599599	0.0136658
CLIC6	CLIC4	0.65476	0.000889888
CLIC6	KCTD12	0.748372	1.74e-06
CLIC6	GJC1	0.670292	0.000369241
KCNT2	CLIC4	0.706457	3.85e-05
KCNT2	KCTD12	0.785928	6.18e-08
KCNT2	GJC1	0.570546	0.0472442
KCNT2	KCNQ5	0.781492	9.49e-08
KCNT2	GJA5	0.614306	0.00697347
GRIK3	CLIC4	-0.652306	0.00101735
GRIK3	KCTD12	-0.650542	0.0011181
GRIK3	GJC1	-0.648755	0.0012305
GRIK3	KCND2	-0.570142	0.0480207
GRIK3	TRPV2	-0.594365	0.0172307
CLIC4	KCNE3	0.635696	0.00243651
CLIC4	KCTD12	0.83781	1.68e-10
CLIC4	GJC1	0.656199	0.00082199
CLIC4	KCNQ5	0.621625	0.00491367
CLIC4	TRPV2	0.68002	0.000207473
KCNE3	KCNA3	0.68794	0.000127636
KCNE3	KCTD12	0.677202	0.000245748
KCNE3	TRPV2	0.678874	0.000222242
KCNA3	KCNQ3	0.598079	0.0146189
KCNA3	KCND2	0.667627	0.000430818
KCNA3	TRPV2	0.682717	0.000176201
KCTD12	GJC1	0.593858	0.0176185
KCTD12	KCNQ5	0.675447	0.000272599
KCTD12	TRPV2	0.695562	7.88e-05
GJC1	KCNQ5	0.621484	0.00494585
KCND2	SCN8A	0.618806	0.00562822

## Sheet: kc_correlation_coeff
Gene1	Gene2	correlation_coefficient	p-value
MCOLN3	GABRE	0.583041	0.00223143
MCOLN3	KCNE4	0.545643	0.0145991
MCOLN3	CLIC6	0.665982	1.3e-05
KCNK2	BEST3	0.592255	0.00135416
KCNK2	CHRNA6	0.557248	0.00834956
KCNK2	GABRA2	0.619665	0.000277778
KCNK2	KCNJ6	0.598114	0.000979434
KCNK2	KCNJ3	0.527111	0.0340888
KCNK2	KCND2	0.576213	0.00319783
GABRP	CLIC5	0.574975	0.00341088
HCN2	HVCN1	0.549846	0.0119537
HCN2	KCNS2	-0.523983	0.0390989
HCN2	KCNK7	0.571726	0.004037
HCN2	KCNJ12	0.518804	0.0490063
KCNK10	BEST3	0.539249	0.0196748
KCNK10	GABRA2	0.607704	0.000565337
GABRE	KCNJ5	0.684761	3.21e-06
GABRE	GRIA3	0.569708	0.00447609
GABRE	TRPM1	0.645269	5.46e-05
GABRE	SCN2A	-0.540401	0.0186599
GABRE	CLIC6	0.57962	0.00267449
GABRE	KCNT2	0.563725	0.00605955
SCN1B	TRPM2	0.628072	0.000165477
P2RX1	KCTD12	0.578556	0.0028286
P2RX1	TRPV2	0.633049	0.000120888
GABRA4	GRIA3	0.562074	0.00657111
GABRA4	BEST3	0.534385	0.0245748
GABRA4	CACNA2D1	0.523723	0.0395061
GABRA4	KCNJ15	-0.555868	0.0089329
GABRA4	KCNT2	0.66128	1.82e-05
GABRA4	HTR3C	0.562664	0.00638453
GABRA4	KCNQ5	0.625894	0.000189507
CLIC5	TRPC6	0.52518	0.0371023
CLIC5	SCN1A	0.531573	0.0278964
CLIC5	KCNS2	0.585195	0.00198836
CLIC5	KCND3	0.59368	0.00125256
KCNJ5	TRPM1	0.535473	0.0233863
KCNJ8	GABRA2	0.569704	0.00447609
KCNJ8	KCNJ6	0.563174	0.00622759
HVCN1	TRPM2	0.651033	3.7e-05
HVCN1	CACNA2D4	0.641085	7.19e-05
HVCN1	KCNK7	0.657933	2.3e-05
GRIA3	CACNA1C	0.672383	8.17e-06
GRIA3	KCNE4	0.595384	0.00114066
GRIA3	KCNJ15	-0.619412	0.00028199
GRIA3	KCNT2	0.62364	0.000217816
GRIA3	CLIC4	0.597858	0.000993286
GRIA3	KCTD12	0.589517	0.00157302
GRIA3	KCNQ5	0.616519	0.00033555
BEST3	SCN1A	0.607328	0.000577679
BEST3	GABRA2	0.591094	0.00144289
BEST3	KCNS2	0.532606	0.0266357
BEST3	KCNJ6	0.690221	2.09e-06
BEST3	KCNQ3	0.562995	0.00628142
CRACR2A	CACNA2D4	0.540979	0.0181759
GJA10	GABRA2	0.53594	0.022907
GJA10	KCNJ6	0.592892	0.00130819
TRPC6	KCNS2	0.632045	0.000128822
TRPC6	KCNT2	0.693536	1.61e-06
TRPC6	KCND3	0.61439	0.000381088
TRPC6	CACNB4	0.587239	0.00178095
TRPM2	CACNA2D4	0.533221	0.0259096
TRPM2	KCTD14	0.580749	0.00251965
TRPM2	CLIC4	0.535623	0.023234
TRPM2	KCNK7	0.5491	0.0123861
TRPM2	KCTD12	0.598623	0.000951993
TRPM2	TRPV2	0.59275	0.00131803
SCN1A	KCNS2	0.582144	0.00233966
SCN1A	GRIK1	0.55507	0.00928259
CHRNA6	KCNJ6	0.591129	0.00144063
CACNA2D4	KCNK7	0.569874	0.00443972
CACNA1C	KCNE4	0.562126	0.00655669
CACNA1C	KCTD12	0.523889	0.0392322
CACNA1C	KCNQ5	0.550729	0.0114599
KCTD14	KCTD12	0.545257	0.0148636
GABRA2	KCNJ6	0.720856	1.58e-07
GABRA2	KCNJ3	0.566228	0.00534079
GABRA2	KCND2	0.531979	0.0273975
GABRA2	GJA5	0.547519	0.0133559
KCNE4	KCNJ15	-0.555272	0.00919442
KCNE4	CLIC6	0.595959	0.00110488
KCNE4	CLIC4	0.742635	2.03e-08
KCNE4	KCTD12	0.706332	5.61e-07
KCNE4	TRPV2	0.58243	0.00230494
CACNA2D1	KCNJ15	-0.537692	0.021134
CACNA2D1	KCNT2	0.520978	0.044574
CACNA2D1	KCNQ5	0.633649	0.000116387
CLIC2	KCNS2	-0.643604	6.09e-05
CLIC2	KCNT2	-0.616934	0.000327384
CLIC2	ANO6	0.529551	0.0305597
KCNS2	KCNT2	0.662502	1.67e-05
KCNS2	GRIK1	0.753369	6.84e-09
KCNS2	KCND3	0.739515	2.76e-08
KCNS2	KCNE1	0.586373	0.00186614
KCNJ15	KCNT2	-0.56683	0.00518175
KCNJ15	ANO6	0.722853	1.32e-07
KCNJ15	KCTD12	-0.524122	0.0388733
KCNJ15	KCNQ5	-0.653171	3.2e-05
KCNT2	ANO6	-0.525394	0.0367777
KCNT2	HTR3C	0.577196	0.00303801
KCNT2	CACNB4	0.540633	0.0184655
KCNT2	KCNQ5	0.594992	0.00116548
KCNJ3	GJA5	0.538171	0.0206781
CLIC4	KCTD12	0.81372	4.38e-12
CLIC4	TRPV2	0.617315	0.000320056
GRIK1	KCND3	0.584214	0.00209578
GRIK1	CACNB4	0.526318	0.0353065
GRIK1	GLRA4	0.540326	0.0187182
KCND3	CACNB4	0.59377	0.00124679
ANO6	KCNQ5	-0.525322	0.0368823
HTR3C	KCNQ5	0.523931	0.0391738
KCTD12	TRPV2	0.698377	1.09e-06
KCNQ3	KCNQ5	0.594128	0.00122262
