# Supplementary material for: Computational approaches for identifications of altered ion channels in keratoconus
Source: Eye (Lond). 2024 Oct 17;39(1):145–53. doi: 10.1038/s41433-024-03395-5 (PMC11733014; doi:10.1038/s41433-024-03395-5)
Supplement: Supplementary File 6 — Depiction of interactions of drugs with deregulated ion channels. [file 41433_2024_3395_MOESM6_ESM.xlsx]

## Sheet: Sheet1
Supplementary Information Table 6: Hub genes predicted from the PPI network of deregulated ion channels
Ion channel	Description	Deregulation
CACNA1C	Calcium voltage-gated channel subunit alpha1 C	Down-regulated
RYR2	Ryanodine receptor 2	Up -regulated
SCN1A	Sodium voltage-gated channel alpha subunit 1	Up -regulated
SCN2A	Sodium voltage-gated channel alpha subunit 2	Up -regulated
KCND2	Potassium voltage-gated channel subfamily D member 2	Down -regulated
KCND3	Potassium voltage-gated channel subfamily D member 3	Down -regulated
KCNQ3	Potassium voltage-gated channel subfamily Q member 3	Down -regulated
SCN1B	Sodium voltage-gated channel beta subunit 1	Down -regulated
KCNK2	Potassium two pore domain channel subfamily K member 2	Down -regulated
KCNE1	Potassium voltage-gated channel subfamily E regulatory subunit 1	Down -regulated
CACNA1G	Calcium voltage-gated channel subunit alpha1 G	Down -regulated
SCN8A	Sodium voltage-gated channel alpha subunit 8	Down -regulated
KCNJ12	Potassium voltage-gated channel subfamily J member 12	Down -regulated
KCNJ5	Potassium voltage-gated channel subfamily J member 5	Down -regulated
CACNA2D1	Calcium voltage-gated channel auxiliary subunit alpha2delta 1	Down -regulated
KCNJ8	Potassium voltage-gated channel subfamily J member 8	Down -regulated
KCNQ5	Potassium voltage-gated channel subfamily Q member 5	Down -regulated
GJA5	Gap junction protein alpha 5	Down -regulated
KCNJ3	Calcium voltage-gated channel subunit alpha1 G	Down -regulated
SCN9A	Sodium voltage-gated channel alpha subunit 9	Down -regulated
