# Supplementary material for: Computational approaches for identifications of altered ion channels in keratoconus
Source: Eye (Lond). 2024 Oct 17;39(1):145–53. doi: 10.1038/s41433-024-03395-5 (PMC11733014; doi:10.1038/s41433-024-03395-5)
Supplement: Supplementary File 7 — Sample details with and without replicates. [file 41433_2024_3395_MOESM7_ESM.xlsx]

## Sheet: ic_drug_interaction
Supplementary Information Table 7: 55 were found interacting with 625 unique drugs
gene_name	gene_claim_name	entrez_id	interaction_claim_source	interaction_types	drug_claim_name	drug_claim_primary_name	drug_name	drug_concept_id	interaction_group_score
TRPC6	7225	7225	GuideToPharmacology	blocker	135649885	ACAA
CACNB4	O00305	785	TEND		VERAPAMIL	VERAPAMIL	VERAPAMIL	chembl:CHEMBL6966	0.53
GABRE	P78334	2564	TdgClinicalTrial		CHLORDIAZEPOXIDE	CHLORDIAZEPOXIDE	CHLORDIAZEPOXIDE	chembl:CHEMBL451	0.15
GABRQ	GABRQ	55879	ChemblInteractions	positive modulator	CHEMBL526	PROPOFOL	PROPOFOL	chembl:CHEMBL526	0.04
KCNK10	54207	54207	GuideToPharmacology	activator	135650346	HALOTHANE	HALOTHANE	chembl:CHEMBL931	0.68
GRIA1	GLUH1	2890	ChemblInteractions	antagonist	CHEMBL119625	ZONAMPANEL	ZONAMPANEL	chembl:CHEMBL119625	0.59
SCN9A	Voltage-gated sodium channel alpha Nav1.7	6335	TTD		DWJ-208	DWJ-208
GABRA4	GABRA4	2557	ChemblInteractions	positive modulator	CHEMBL970	HALAZEPAM	HALAZEPAM	chembl:CHEMBL970	0.04
GABRA4	P48169	2557	TdgClinicalTrial		GANAXOLONE	GANAXOLONE	GANAXOLONE	chembl:CHEMBL1568698	0.1
SCN9A	NENA	6335	ChemblInteractions	blocker	CHEMBL16	PHENYTOIN	PHENYTOIN	chembl:CHEMBL16	0.02
CHRNA4	Nicotinic acetylcholine receptor	1137	TTD		RPI-MN	RPI-MN
TRPM2	7226	7226	GuideToPharmacology	blocker	135650269	FLUFENAMIC ACID
GABRP	GABRP	2568	ChemblInteractions	positive modulator	CHEMBL1200602	FLURAZEPAM HYDROCHLORIDE
KCNB2	KCNB2	9312	ChemblInteractions	blocker	CHEMBL284348	DALFAMPRIDINE	DALFAMPRIDINE	chembl:CHEMBL284348	0.89
CHRNA4	P43681	1137	TEND		BUTABARBITAL	BUTABARBITAL	BUTABARBITAL	chembl:CHEMBL449	0.78
KCNJ5	P48544	3762	TdgClinicalTrial		FLUPIRTINE	FLUPIRTINE	FLUPIRTINE	chembl:CHEMBL255044	3.98
TRPC3	7222	7222	GuideToPharmacology	blocker	178103669	NORGESTIMATE	NORGESTIMATE	chembl:CHEMBL1200934	6.37
SCN9A	6335	6335	GuideToPharmacology	blocker	135652722	TETRODOTOXIN	TETRODOTOXIN	chembl:CHEMBL507974	0.21
TRPC3	7222	7222	GuideToPharmacology	activator	135651528	OAG
CACNA1C	CACH2	775	ChemblInteractions	blocker	CHEMBL1200402	AMLODIPINE BESYLATE	AMLODIPINE BESYLATE	chembl:CHEMBL1200402	0.37
GABRA4	P48169	2557	TEND		TEMAZEPAM	TEMAZEPAM	TEMAZEPAM	chembl:CHEMBL967	0.2
KCNK2	TREK	3776	ChemblInteractions		CHEMBL1200694	SEVOFLURANE	SEVOFLURANE	chembl:CHEMBL1200694	0.19
GRIA1	2890	2890	GuideToPharmacology	antagonist	178100963	ATPO
GABRP	O00591	2568	TdgClinicalTrial		EVT-201	EVT-201
TRPM1	4308	4308	GuideToPharmacology	blocker	135652747	ZN2+
GABRA4	P48169	2557	TEND		TRIAZOLAM	TRIAZOLAM	TRIAZOLAM	chembl:CHEMBL646	0.15
GABRQ	Q9UN88	55879	TdgClinicalTrial		TRIAZOLAM	TRIAZOLAM	TRIAZOLAM	chembl:CHEMBL646	0.19
TRPC3	7222	7222	GuideToPharmacology	blocker	135652740	LA3+
CACNA1C	775	775	GuideToPharmacology	blocker	135650185	DILTIAZEM	DILTIAZEM	chembl:CHEMBL23	0.31
GABRA4	GABRA4	2557	ChemblInteractions	positive modulator	CHEMBL1200703	CHLORDIAZEPOXIDE HYDROCHLORIDE	CHLORDIAZEPOXIDE HYDROCHLORIDE	chembl:CHEMBL1200703	0.05
CHRNA3	NACHRA3	1136	ChemblInteractions	agonist	CHEMBL3545353	TC-6499	TC-6499	chembl:CHEMBL3545353	0.8
CHRNA4	P43681	1137	TdgClinicalTrial		TC-6499	TC-6499	TC-6499	chembl:CHEMBL3545353	0.78
GABRA4	GABRA4	2557	ChemblInteractions		CHEMBL2068724	ACAMPROSATE CALCIUM	ACAMPROSATE CALCIUM	chembl:CHEMBL2068724	0.04
SCN9A	Voltage-gated sodium channel alpha Nav1.7	6335	TTD		Benzene sulfonamide derivative 11	Benzene sulfonamide derivative 11
SCN2A	Q99250	6326	TdgClinicalTrial		PROPOFOL	PROPOFOL	PROPOFOL	chembl:CHEMBL526	0.11
KCNK2	TREK	3776	ChemblInteractions		CHEMBL1257	ENFLURANE	ENFLURANE	chembl:CHEMBL1257	0.21
GABRQ	Q9UN88	55879	TdgClinicalTrial		CLOBAZAM	CLOBAZAM	CLOBAZAM	chembl:CHEMBL70418	0.16
SCN8A	MED	6334	ChemblInteractions	blocker	CHEMBL1068	OXCARBAZEPINE	OXCARBAZEPINE	chembl:CHEMBL1068	0.05	2385957025155930
SCN2A	SCN2A	6326	PharmGKB		phenobarbital	phenobarbital	PHENOBARBITAL	chembl:CHEMBL40	0.09
SCN9A	NENA	6335	ChemblInteractions	blocker	CHEMBL1200773	TOCAINIDE HYDROCHLORIDE	TOCAINIDE HYDROCHLORIDE	chembl:CHEMBL1200773	0.09
GABRP	GABRP	2568	ChemblInteractions	positive modulator	CHEMBL1200982	BUTABARBITAL SODIUM	BUTABARBITAL SODIUM	chembl:CHEMBL1200982	0.07
ASIC2	40	40	GuideToPharmacology	blocker	135652732	CD2+
SCN9A	Voltage-gated sodium channel alpha Nav1.7	6335	TTD		Benzene sulfonamide derivative 15	Benzene sulfonamide derivative 15
GABRP	O00591	2568	TdgClinicalTrial		ADINAZOLAM	ADINAZOLAM	ADINAZOLAM	chembl:CHEMBL328250	0.25
SCN9A	NENA	6335	ChemblInteractions	blocker	CHEMBL1200597	ETIDOCAINE HYDROCHLORIDE	ETIDOCAINE HYDROCHLORIDE	chembl:CHEMBL1200597	0.09	22336956
CACNA2D1	CACNA2D1	781	PharmGKB		celecoxib	celecoxib	CELECOXIB	chembl:CHEMBL118	0.11
SCN9A	NENA	6335	ChemblInteractions	blocker	CHEMBL2107771	RALFINAMIDE	RALFINAMIDE	chembl:CHEMBL2107771	0.05
CACNA1C	775	775	GuideToPharmacology	blocker	53801058	MIBEFRADIL	MIBEFRADIL	chembl:CHEMBL45816	0.55
GRIA3	2892	2892	GuideToPharmacology	agonist	178100893	(S)-5-FLUOROWILLARDIINE				8843098
GRIA1	GRIA1	2890	NCI		HALOPERIDOL	HALOPERIDOL	HALOPERIDOL	chembl:CHEMBL54	0.13
TRPA1	8989	8989	GuideToPharmacology	blocker	381744957	AM-0902
KCNK10	TREK2	54207	ChemblInteractions		CHEMBL1256	ISOFLURANE	ISOFLURANE	chembl:CHEMBL1256	0.37
GRIK1	P39086	2897	TEND		TOPIRAMATE	TOPIRAMATE	TOPIRAMATE	chembl:CHEMBL220492	3.26	17898344
GRIA3	GRIA3	2892	PharmGKB		citalopram	citalopram	CITALOPRAM	chembl:CHEMBL549	0.17
GRIA3	2892	2892	GuideToPharmacology	antagonist	178101081	NBQX	NBQX	chembl:CHEMBL222519	0.19
GRIA1	GLUH1	2890	ChemblInteractions	positive modulator	CHEMBL1277001	MIBAMPATOR	MIBAMPATOR	chembl:CHEMBL1277001	0.59
GRIA1	GLUH1	2890	ChemblInteractions	antagonist	CHEMBL3545042	Selurampanel	SELURAMPANEL	chembl:CHEMBL3545042	0.59
SCN2A	6326	6326	GuideToPharmacology	inhibitor	135652013	BC-III
GRIA1	GLUH1	2890	ChemblInteractions	positive modulator	CHEMBL3707401	MK-8777	MK-8777	chembl:CHEMBL3707401	0.59
TRPM2	7226	7226	GuideToPharmacology	activator	135651442	ARACHIDONIC ACID
KCNT2	343450	343450	GuideToPharmacology	blocker	135651249	TETRAETHYLAMMONIUM
GRIA3	GLUR3	2892	ChemblInteractions	positive modulator	CHEMBL3707401	MK-8777	MK-8777	chembl:CHEMBL3707401	0.72
SCN9A	Voltage-gated sodium channel alpha Nav1.7	6335	TTD		Aryl carboxamide derivative 4	Aryl carboxamide derivative 4
CACNA1G	Voltage-gated calcium channel alpha Cav3.1	8913	TTD		NGD 94-1	NGD 94-1
CHRNA3	NACHRA3	1136	ChemblInteractions	antagonist	CHEMBL1318287	PENTOLINIUM TARTRATE	PENTOLINIUM TARTRATE	chembl:CHEMBL1318287	1.59
TRPA1	8989	8989	GuideToPharmacology	activator	178102905	OMEGA-CHLOROACETOPHENONE
GABRE	GABRE	2564	ChemblInteractions		CHEMBL591	ETHCHLORVYNOL	ETHCHLORVYNOL	chembl:CHEMBL591	0.07
CHRNA4	P43681	1137	TdgClinicalTrial		BUTALBITAL	BUTALBITAL	BUTALBITAL	chembl:CHEMBL454	0.39
SCN9A	Q15858	6335	TdgClinicalTrial		RANOLAZINE	RANOLAZINE	RANOLAZINE	chembl:CHEMBL1404	0.4
SCN2A	6326	6326	GuideToPharmacology	blocker	384403636	GNE-616
GRIA1	P42261	2890	TdgClinicalTrial		SEVOFLURANE	SEVOFLURANE	SEVOFLURANE	chembl:CHEMBL1200694	0.36
SCN8A	MED	6334	ChemblInteractions	blocker	CHEMBL1255654	TETRACAINE HYDROCHLORIDE	TETRACAINE HYDROCHLORIDE	chembl:CHEMBL1255654	0.11
GABRE	GABRE	2564	ChemblInteractions	positive modulator	CHEMBL30219	METHOHEXITAL SODIUM	METHOHEXITAL SODIUM	chembl:CHEMBL30219	0.07
SCN9A	NENA	6335	ChemblInteractions	blocker	CHEMBL315985	ESLICARBAZEPINE	ESLICARBAZEPINE	chembl:CHEMBL315985	0.09
GABRP	O00591	2568	TEND		CHLORDIAZEPOXIDE	CHLORDIAZEPOXIDE	CHLORDIAZEPOXIDE	chembl:CHEMBL451	0.15
CHRNA4	P43681	1137	TdgClinicalTrial		BUTETHAL	BUTETHAL	BUTETHAL	chembl:CHEMBL404422	0.78
GRIA3	GLUR3	2892	ChemblInteractions	antagonist	CHEMBL119625	ZONAMPANEL	ZONAMPANEL	chembl:CHEMBL119625	0.72
GRIA3	2892	2892	GuideToPharmacology	allosteric modulator	178101105	PIRACETAM	PIRACETAM	chembl:CHEMBL36715	0.72
GRIA1	2890	2890	GuideToPharmacology	agonist	178100900	[3H]AMPA
SCN2A	NAC2	6326	ChemblInteractions	blocker	CHEMBL944	CHLOROPROCAINE HYDROCHLORIDE	CHLOROPROCAINE HYDROCHLORIDE	chembl:CHEMBL944	0.11
GABRA4	P48169	2557	TdgClinicalTrial		FLURAZEPAM	FLURAZEPAM	FLURAZEPAM	chembl:CHEMBL968	0.17
SCN9A	NENA	6335	ChemblInteractions	blocker	CHEMBL741	LAMOTRIGINE	LAMOTRIGINE	chembl:CHEMBL741	0.04
HTR3C	Q8WXA8	170572	TdgClinicalTrial		VI-0134	VI-0134
GABRE	P78334	2564	TEND		FLUDIAZEPAM	FLUDIAZEPAM	FLUDIAZEPAM	chembl:CHEMBL13291	0.18	15647391
AQP9	AQP9	366	NCI		HORMONES	HORMONES
SCN9A	Voltage-gated sodium channel alpha Nav1.7	6335	TTD		Pyrrolo-pyridinone derivative 5	Pyrrolo-pyridinone derivative 5
GABRA4	GABRA4	2557	ChemblInteractions	positive modulator	CHEMBL1200733	DESFLURANE	DESFLURANE	chembl:CHEMBL1200733	0.03
GABRA4	P48169	2557	TEND		METHARBITAL	METHARBITAL	METHARBITAL	chembl:CHEMBL450	0.17
GRIA1	P42261	2890	TdgClinicalTrial		ENFLURANE	ENFLURANE	ENFLURANE	chembl:CHEMBL1257	0.23
TRPC6	7225	7225	GuideToPharmacology	blocker	135649695	2-APB
SCN9A	Voltage-gated sodium channel alpha Nav1.7	6335	TTD		DSP-3905	DSP-3905
CACNA1C	Q13936	775	TdgClinicalTrial		VERAPAMIL	VERAPAMIL	VERAPAMIL	chembl:CHEMBL6966	0.42
SCN9A	Voltage-gated sodium channel alpha Nav1.7	6335	TTD		PF-05186462	PF-05186462
CHRNA4	P43681	1137	TEND		PHENOBARBITAL	PHENOBARBITAL	PHENOBARBITAL	chembl:CHEMBL40	0.21
KCNQ3	Voltage-gated potassium channel Kv7.3	3786	TTD		ICA-105665	ICA-105665
GABRQ	Q9UN88	55879	TEND		OXAZEPAM	OXAZEPAM	OXAZEPAM	chembl:CHEMBL568	0.22
GRIK1	2897	2897	GuideToPharmacology	agonist	178100934	8-DEOXY-NEODYSIHERBAINE
GABRE	P78334	2564	TEND		QUAZEPAM	QUAZEPAM	QUAZEPAM	chembl:CHEMBL1200472	0.26
SCN8A	MED	6334	ChemblInteractions	blocker	CHEMBL605	PROCAINAMIDE HYDROCHLORIDE	PROCAINAMIDE HYDROCHLORIDE	chembl:CHEMBL605	0.11
CACNA1C	CACH2	775	ChemblInteractions	blocker	CHEMBL29919	ELPETRIGINE	ELPETRIGINE	chembl:CHEMBL29919	0.23
GRIA1	2890	2890	GuideToPharmacology	allosteric modulator	178101065	LY392098
SCN8A	MED	6334	ChemblInteractions	blocker	CHEMBL79	LIDOCAINE	LIDOCAINE	chembl:CHEMBL79	0.07
GABRA4	GABRA4	2557	ChemblInteractions	inverse agonist	CHEMBL2107801	RESEQUINIL	RESEQUINIL	chembl:CHEMBL2107801	0.1
TRPC3	7222	7222	GuideToPharmacology	blocker	135649885	ACAA
GABRP	GABRP	2568	ChemblInteractions	positive modulator	CHEMBL1200802	TALBUTAL	TALBUTAL	chembl:CHEMBL1200802	0.05
GABRA4	GABRA4	2557	ChemblInteractions		CHEMBL407	FLUMAZENIL	FLUMAZENIL	chembl:CHEMBL407	0.05
SCN8A	MED	6334	ChemblInteractions	blocker	CHEMBL861	MEPHENYTOIN	MEPHENYTOIN	chembl:CHEMBL861	0.09
SCN9A	NENA	6335	ChemblInteractions	blocker	CHEMBL3545091	XEN403	XEN403	chembl:CHEMBL3545091	0.94
CACNA1C	775	775	GuideToPharmacology	inhibitor	135650722	NISOLDIPINE	NISOLDIPINE	chembl:CHEMBL1726	0.75
CHRNA4	P43681	1137	TdgClinicalTrial		METHARBITAL	METHARBITAL	METHARBITAL	chembl:CHEMBL450	0.39
SCN9A	Q15858	6335	TdgClinicalTrial		XEN402	XEN402
HTR3C	HTR3C	170572	ChemblInteractions	antagonist	CHEMBL3544952	RG3487	RG3487	chembl:CHEMBL3544952	2.12
GRIA3	2892	2892	GuideToPharmacology	allosteric modulator	178101121	S18986
SCN9A	NENA	6335	ChemblInteractions	blocker	CHEMBL1201063	PROPAFENONE HYDROCHLORIDE	PROPAFENONE HYDROCHLORIDE	chembl:CHEMBL1201063	0.07
SCN2A	NAC2	6326	ChemblInteractions	blocker	CHEMBL3545209	NKTR-171	NKTR-171	chembl:CHEMBL3545209	0.11
GRIK3	Q13003	2899	TdgClinicalTrial		TEZAMPANEL	TEZAMPANEL	TEZAMPANEL	chembl:CHEMBL14935	3.54	25127363
KCNQ5	KCNQ5	56479	PharmGKB		irinotecan	irinotecan	IRINOTECAN	chembl:CHEMBL481	0.24
GABRE	GABRE	2564	ChemblInteractions	agonist	CHEMBL979	MEPROBAMATE	MEPROBAMATE	chembl:CHEMBL979	0.06
GABRA4	P48169	2557	TEND		HEXOBARBITAL	HEXOBARBITAL	HEXOBARBITAL	chembl:CHEMBL7728	0.26
GRIA3	2892	2892	GuideToPharmacology	antagonist	178100963	ATPO				20163115
GRIA1	GRIA1	2890	DTC		PIRACETAM	PIRACETAM	PIRACETAM	chembl:CHEMBL36715	1.77
GABRA4	GABRA4	2557	ChemblInteractions	positive modulator	CHEMBL738	THIOPENTAL SODIUM	THIOPENTAL SODIUM	chembl:CHEMBL738	0.05
CACNA2D1	CACNL2A	781	ChemblInteractions	modulator	CHEMBL3545257	MIROGABALIN BESYLATE	MIROGABALIN BESYLATE	chembl:CHEMBL3545257	1.77
SCN8A	MED	6334	ChemblInteractions	blocker	CHEMBL856	PRIMIDONE	PRIMIDONE	chembl:CHEMBL856	0.03
SCN1B	Q07699	6324	TdgClinicalTrial		ZONISAMIDE	ZONISAMIDE	ZONISAMIDE	chembl:CHEMBL750	22.14
CACNA2D1	Voltage-gated calcium channel alpha-2/delta-1	781	TTD		Mirogabalin	Mirogabalin	MIROGABALIN	chembl:CHEMBL3545125	3.54
GABRP	O00591	2568	TdgClinicalTrial		CLORAZEPATE	CLORAZEPATE	CLORAZEPIC ACID	chembl:CHEMBL1213252	0.1
SCN9A	Voltage-gated sodium channel alpha Nav1.7	6335	TTD		Cyclopropyl-spiro piperidine derivative 3	Cyclopropyl-spiro piperidine derivative 3
CHRNA4	NACRA4	1137	ChemblInteractions	agonist	CHEMBL238465	SOFINICLINE	SOFINICLINE	chembl:CHEMBL238465	0.78	8987751
GRIA1	GRIA1	2890	NCI		BFGF	BFGF
GABRQ	GABRQ	55879	ChemblInteractions	positive modulator	CHEMBL1200790	METHYPRYLON	METHYPRYLON	chembl:CHEMBL1200790	0.07
GJD2	57369	57369	GuideToPharmacology	inhibitor	178101095	OCTANOL	OCTANOL	chembl:CHEMBL26215	1.52
SCN2A	Q99250	6326	TEND		PROPOFOL	PROPOFOL	PROPOFOL	chembl:CHEMBL526	0.11
RYR2	Ryanodine receptor	6262	TTD		Dantrolene	Dantrolene	DANTROLENE	chembl:CHEMBL1201288	0.71
CHRNA3	NACHRA3	1136	ChemblInteractions		CHEMBL1237082	MECAMYLAMINE HYDROCHLORIDE	MECAMYLAMINE HYDROCHLORIDE	chembl:CHEMBL1237082	1.59
CACNA2D1	Voltage-gated calcium channel alpha-2/delta-1	781	TTD		Amlodipine	Amlodipine	AMLODIPINE	chembl:CHEMBL1491	0.88
GABRQ	GABRQ	55879	ChemblInteractions	positive modulator	CHEMBL971	PENTOBARBITAL SODIUM	PENTOBARBITAL SODIUM	chembl:CHEMBL971	0.07
CHRNA3	NACHRA3	1136	ChemblInteractions	partial agonist	CHEMBL2103815	LARAZOTIDE ACETATE	LARAZOTIDE ACETATE	chembl:CHEMBL2103815	1.59
GRIA1	GLUH1	2890	ChemblInteractions	antagonist	CHEMBL2107735	BECAMPANEL	BECAMPANEL	chembl:CHEMBL3989682	0.59
SCN8A	MED	6334	ChemblInteractions	blocker	CHEMBL1201486	QUINIDINE POLYGALACTURONATE	QUINIDINE POLYGALACTURONATE	chembl:CHEMBL1201486	0.11
TRPA1	8989	8989	GuideToPharmacology	activator	178102917	O3
GABRA4	GABRA4	2557	ChemblInteractions	positive modulator	CHEMBL971	PENTOBARBITAL SODIUM	PENTOBARBITAL SODIUM	chembl:CHEMBL971	0.05
TRPM2	7226	7226	GuideToPharmacology	activator	178102951	OAADPR
GABRA4	GABRA4	2557	ChemblInteractions	positive modulator	CHEMBL448	PENTOBARBITAL	PENTOBARBITAL	chembl:CHEMBL448	0.17
GABRE	P78334	2564	TdgClinicalTrial		GABOXADOL	GABOXADOL	GABOXADOL	chembl:CHEMBL312443	0.07
CACNA1G	KIAA1123	8913	ChemblInteractions	blocker	CHEMBL1200382	BEPRIDIL HYDROCHLORIDE	BEPRIDIL HYDROCHLORIDE	chembl:CHEMBL1200382	0.13
CACNA1C	CACH2	775	ChemblInteractions	modulator	CHEMBL2103836	IMAGABALIN	IMAGABALIN	chembl:CHEMBL2103836	0.07
CHRNA4	NACRA4	1137	ChemblInteractions	agonist	CHEMBL3545353	TC-6499	TC-6499	chembl:CHEMBL3545353	0.78
GABRE	GABRE	2564	ChemblInteractions	positive modulator	CHEMBL931	HALOTHANE	HALOTHANE	chembl:CHEMBL931	0.03
GABRE	P78334	2564	TdgClinicalTrial		TRIAZOLAM	TRIAZOLAM	TRIAZOLAM	chembl:CHEMBL646	0.17
GRIA1	2890	2890	GuideToPharmacology	antagonist	178101062	TEZAMPANEL	TEZAMPANEL	chembl:CHEMBL14935	0.79
GABRE	P78334	2564	TdgClinicalTrial		FLURAZEPAM	FLURAZEPAM	FLURAZEPAM	chembl:CHEMBL968	0.2
CHRNA4	Nicotinic acetylcholine receptor	1137	TTD		Nicotine	Nicotine	NICOTINE	chembl:CHEMBL3	0.7	16037950
GRIA1	GRIA1	2890	NCI		SALINE	SALINE	SODIUM CHLORIDE	chembl:CHEMBL1200574	0.34
GABRE	P78334	2564	TdgClinicalTrial		OXAZEPAM	OXAZEPAM	OXAZEPAM	chembl:CHEMBL568	0.2
SCN8A	MED	6334	ChemblInteractions	blocker	CHEMBL3545209	NKTR-171	NKTR-171	chembl:CHEMBL3545209	0.11
KCNK10	TREK2	54207	ChemblInteractions		CHEMBL1257	ENFLURANE	ENFLURANE	chembl:CHEMBL1257	0.34
SCN9A	NENA	6335	ChemblInteractions	blocker	CHEMBL79	LIDOCAINE	LIDOCAINE	chembl:CHEMBL79	0.35
TRPV2	51393	51393	GuideToPharmacology	blocker	135652740	LA3+
KCNS2	KIAA1144	3788	ChemblInteractions	blocker	CHEMBL1200728	GUANIDINE HYDROCHLORIDE	GUANIDINE HYDROCHLORIDE	chembl:CHEMBL1200728	0.41
GABRQ	GABRQ	55879	ChemblInteractions	positive modulator	CHEMBL285674	ESTAZOLAM	ESTAZOLAM	chembl:CHEMBL285674	0.05
GABRA4	P48169	2557	TEND		METHYLPHENOBARBITAL	METHYLPHENOBARBITAL	MEPHOBARBITAL	chembl:CHEMBL45029	0.29
P2RX1	5023	5023	GuideToPharmacology	agonist	178101053	L-Î’Î“-MEATP
SCN2A	NAC2	6326	ChemblInteractions	blocker	CHEMBL29919	ELPETRIGINE	ELPETRIGINE	chembl:CHEMBL29919	0.13
CHRNA6	8973	8973	GuideToPharmacology	antagonist	178100811	Î‘-CONOTOXIN PIA
SCN8A	Voltage-gated sodium channel alpha Nav1.6	6334	TTD		PRAX-330	PRAX-330
SCN9A	Voltage-gated sodium channel alpha Nav1.7	6335	TTD		Tarizine derivative 1	Tarizine derivative 1
GABRA4	P48169	2557	TdgClinicalTrial		TALBUTAL	TALBUTAL	TALBUTAL	chembl:CHEMBL1200802	0.17
GABRP	GABRP	2568	ChemblInteractions	positive modulator	CHEMBL1200472	QUAZEPAM	QUAZEPAM	chembl:CHEMBL1200472	0.26
GABRP	GABRP	2568	ChemblInteractions	positive modulator	CHEMBL580	LORAZEPAM	LORAZEPAM	chembl:CHEMBL580	0.14
SCN9A	Voltage-gated sodium channel alpha Nav1.7	6335	TTD		Benzene sulfonamide derivative 12	Benzene sulfonamide derivative 12
GABRQ	GABRQ	55879	ChemblInteractions		CHEMBL1341	METHOXYFLURANE	METHOXYFLURANE	chembl:CHEMBL1341	0.05
RYR2	6262	6262	GuideToPharmacology	activator	135651219	SURAMIN	SURAMIN	chembl:CHEMBL265502	0.17
GABRA4	GABRA4	2557	ChemblInteractions	positive modulator	CHEMBL1200790	METHYPRYLON	METHYPRYLON	chembl:CHEMBL1200790	0.05
GABRA4	GABRA4	2557	ChemblInteractions	positive modulator	CHEMBL285674	ESTAZOLAM	ESTAZOLAM	chembl:CHEMBL285674	0.04
MCOLN3	55283	55283	GuideToPharmacology	activator	178100233	PHOSPHATIDYL (3,5) INOSITOL BISPHOSPHATE				22336956
CACNA1G	CACNA1G	8913	PharmGKB		celecoxib	celecoxib	CELECOXIB	chembl:CHEMBL118	0.1	12021052
AQP9	AQP9	366	NCI		ANDROGENS	ANDROGENS
GABRE	P78334	2564	TEND		LORAZEPAM	LORAZEPAM	LORAZEPAM	chembl:CHEMBL580	0.14
GRIK1	Glutamate receptor ionotropic kainate 1	2897	TTD		Topiramate	Topiramate	TOPIRAMATE	chembl:CHEMBL220492	3.26
CHRNA4	P43681	1137	TdgClinicalTrial		TC-5214	TC-5214	DEXMECAMYLAMINE	chembl:CHEMBL2103881	1.55
SCN2A	NAC2	6326	ChemblInteractions	blocker	CHEMBL1200606	MEXILETINE HYDROCHLORIDE	MEXILETINE HYDROCHLORIDE	chembl:CHEMBL1200606	0.11
GABRP	O00591	2568	TEND		QUAZEPAM	QUAZEPAM	QUAZEPAM	chembl:CHEMBL1200472	0.26
CACNA1C	CACH2	775	ChemblInteractions	blocker	CHEMBL1648	ISRADIPINE	ISRADIPINE	chembl:CHEMBL1648	1.87
KCNS2	KIAA1144	3788	ChemblInteractions	blocker	CHEMBL284348	DALFAMPRIDINE	DALFAMPRIDINE	chembl:CHEMBL284348	0.37
GABRP	O00591	2568	TdgClinicalTrial		GABOXADOL	GABOXADOL	GABOXADOL	chembl:CHEMBL312443	0.07
KCNJ3	3760	3760	GuideToPharmacology	activator	135652743	NA+
GRIK1	GLUR5	2897	ChemblInteractions	antagonist	CHEMBL14935	TEZAMPANEL	TEZAMPANEL	chembl:CHEMBL14935	4.24
GABRQ	Q9UN88	55879	TdgClinicalTrial		CNS-7056	CNS-7056	REMIMAZOLAM	chembl:CHEMBL4297526	0.06
SCN2A	NAC2	6326	ChemblInteractions	blocker	CHEMBL1095	ETHOTOIN	ETHOTOIN	chembl:CHEMBL1095	0.11
CACNA2D4	CACNA2D4	93589	ChemblInteractions	blocker	CHEMBL1200382	BEPRIDIL HYDROCHLORIDE	BEPRIDIL HYDROCHLORIDE	chembl:CHEMBL1200382	0.36
P2RX1	5023	5023	GuideToPharmacology	agonist	178100916	Î‘Î’-MEATP
HTR3C	Q8WXA8	170572	TdgClinicalTrial		DDP225	DDP225
GABRQ	55879	55879	GuideToPharmacology	blocker	178100875	PICROTOXIN	PICROTOXIN	chembl:CHEMBL1908342	0.05
GABRA4	GABRA4	2557	ChemblInteractions	positive modulator	CHEMBL451	CHLORDIAZEPOXIDE	CHLORDIAZEPOXIDE	chembl:CHEMBL451	0.12
SCN2A	NAC2	6326	ChemblInteractions	blocker	CHEMBL1200715	HEXYLCAINE HYDROCHLORIDE	HEXYLCAINE HYDROCHLORIDE	chembl:CHEMBL1200715	0.11
TRPC3	7222	7222	GuideToPharmacology	blocker	178101110	PYR3
GRIK1	2897	2897	GuideToPharmacology	agonist	178100898	[3H]SYM2081				1202105212002430
AQP9	AQP9	366	NCI		TESTOSTERONE	TESTOSTERONE	TESTOSTERONE	chembl:CHEMBL386630	0.88
CHRNA4	NACRA4	1137	ChemblInteractions	agonist	CHEMBL111659	ALTINICLINE	ALTINICLINE	chembl:CHEMBL111659	0.78
CACNA2D1	CACNL2A	781	ChemblInteractions	modulator	CHEMBL593430	ATAGABALIN	ATAGABALIN	chembl:CHEMBL593430	0.14
SCN9A	NENA	6335	ChemblInteractions	blocker	CHEMBL1200334	MORICIZINE HYDROCHLORIDE	MORICIZINE HYDROCHLORIDE	chembl:CHEMBL1200334	0.08
CACNA1G	8913	8913	GuideToPharmacology	blocker	223366054	ABT-639	ABT-639	chembl:CHEMBL3590674	1.06
GABRA4	GABRA4	2557	ChemblInteractions	positive modulator	CHEMBL452	CLONAZEPAM	CLONAZEPAM	chembl:CHEMBL452	0.11
TRPM2	7226	7226	GuideToPharmacology	activator	53801022	NAADP
GABRA4	2557	2557	GuideToPharmacology	allosteric modulator	178101182	[11C]FLUMAZENIL
CHRNA4	Nicotinic acetylcholine receptor	1137	TTD		Pancuronium	Pancuronium	PANCURONIUM	chembl:CHEMBL185073	0.52
GABRA4	P48169	2557	TEND		OXAZEPAM	OXAZEPAM	OXAZEPAM	chembl:CHEMBL568	0.17
SCN2A	NAC2	6326	ChemblInteractions	blocker	CHEMBL1201023	ORPHENADRINE (CHLORIDE)	ORPHENADRINE HYDROCHLORIDE	chembl:CHEMBL1201023	0.05
HTR3C	HTR3C	170572	ChemblInteractions	antagonist	CHEMBL2104986	TEDATIOXETINE	TEDATIOXETINE	chembl:CHEMBL2104986	0.98
GABRA4	P48169	2557	TEND		CLONAZEPAM	CLONAZEPAM	CLONAZEPAM	chembl:CHEMBL452	0.11
TRPA1	8989	8989	GuideToPharmacology	activator	178103087	MORPHANTHRIDINE	MORPHANTHRIDINE	chembl:CHEMBL1085101	2.45
SCN8A	6334	6334	GuideToPharmacology	inhibitor	381118829	AM-6120
CACNB4	CACNLB4	785	ChemblInteractions	modulator	CHEMBL1059	PREGABALIN	PREGABALIN	chembl:CHEMBL1059	0.28
GABRA4	GABRA4	2557	ChemblInteractions	positive modulator	CHEMBL646	TRIAZOLAM	TRIAZOLAM	chembl:CHEMBL646	0.15
CHRNA4	P43681	1137	TEND		VARENICLINE	VARENICLINE	VARENICLINE	chembl:CHEMBL1396	2.22
GABRQ	Q9UN88	55879	TdgClinicalTrial		OXAZEPAM	OXAZEPAM	OXAZEPAM	chembl:CHEMBL568	0.22	16884293
GABRP	GABRP	2568	DTC		AZIETOMIDATE	AZIETOMIDATE	AZIETOMIDATE	chembl:CHEMBL23812	0.13
GABRE	P78334	2564	TdgClinicalTrial		ALPRAZOLAM	ALPRAZOLAM	ALPRAZOLAM	chembl:CHEMBL661	0.1
GABRA4	P48169	2557	TEND		PENTOBARBITAL	PENTOBARBITAL	PENTOBARBITAL	chembl:CHEMBL448	0.17
CACNB4	O00305	785	TdgClinicalTrial		SAFINAMIDE	SAFINAMIDE	SAFINAMIDE	chembl:CHEMBL396778	0.47
SCN8A	MED	6334	ChemblInteractions	blocker	CHEMBL1200464	PROPARACAINE HYDROCHLORIDE	PROPARACAINE HYDROCHLORIDE	chembl:CHEMBL1200464	0.11	21961650
ASIC2	ASIC2	40	PharmGKB		lithium	lithium	LITHIUM	chembl:CHEMBL2146126	0.55
SCN9A	6335	6335	GuideToPharmacology	blocker	187051775	LACOSAMIDE	ERLOSAMIDE	chembl:CHEMBL58323	0.16
MCOLN3	55283	55283	GuideToPharmacology	activator	178103018	SN-2
CHRNA4	Nicotinic acetylcholine receptor	1137	TTD		Dexefaroxan	Dexefaroxan	DEXEFAROXAN	chembl:CHEMBL1357517	0.52
CHRNA3	1136	1136	GuideToPharmacology	blocker	178100816	MECAMYLAMINE	MECAMYLAMINE	chembl:CHEMBL267936	0.32	2.38596e+23
SCN2A	SCN2A	6326	PharmGKB		carbamazepine	carbamazepine	CARBAMAZEPINE	chembl:CHEMBL108	0.11
SCN8A	MED	6334	ChemblInteractions	blocker	CHEMBL1095	ETHOTOIN	ETHOTOIN	chembl:CHEMBL1095	0.11
GJC1	10052	10052	GuideToPharmacology	inhibitor	135650269	FLUFENAMIC ACID
KCNJ3	3760	3760	GuideToPharmacology	activator	223366101	ML297
GABRA4	P48169	2557	TEND		BUTALBITAL	BUTALBITAL	BUTALBITAL	chembl:CHEMBL454	0.17
GABRQ	GABRQ	55879	ChemblInteractions	positive modulator	CHEMBL738	THIOPENTAL SODIUM	THIOPENTAL SODIUM	chembl:CHEMBL738	0.07
SCN2A	6326	6326	GuideToPharmacology	inhibitor	135652003	ATX-II
TRPC6	7225	7225	GuideToPharmacology	activator	135651528	OAG
GABRP	O00591	2568	TdgClinicalTrial		PRAZEPAM	PRAZEPAM	PRAZEPAM	chembl:CHEMBL969	0.19
TRPA1	8989	8989	GuideToPharmacology	blocker,inhibitor	178101028	HC030031
TRPA1	8989	8989	GuideToPharmacology	activator	135649892	ACROLEIN	ACROLEIN	chembl:CHEMBL721	0.82
GABRQ	GABRQ	55879	ChemblInteractions	agonist	CHEMBL979	MEPROBAMATE	MEPROBAMATE	chembl:CHEMBL979	0.06
CACNB4	CACNLB4	785	ChemblInteractions	modulator	CHEMBL1628502	GABAPENTIN ENACARBIL	GABAPENTIN ENACARBIL	chembl:CHEMBL1628502	0.28
SCN8A	Q9UQD0	6334	TdgClinicalTrial		TETRODOTOXIN	TETRODOTOXIN	TETRODOTOXIN	chembl:CHEMBL507974	0.24	27272046
GRIK3	GRIK3	2899	PharmGKB		antipsychotics	antipsychotics
SCN2A	NAC2	6326	ChemblInteractions	blocker	CHEMBL3545207	NW-3509	EVENAMIDE	chembl:CHEMBL3678076	0.11
KCNK2	3776	3776	GuideToPharmacology	activator	135650900	RILUZOLE	RILUZOLE	chembl:CHEMBL744	0.28	16035648
AQP9	AQP9	366	NCI		ANTISERUM	ANTISERUM				2385957025155930
SCN2A	SCN2A	6326	PharmGKB		valproic acid	valproic acid
CACNA1C	CACH2	775	ChemblInteractions	blocker	CHEMBL193	NIFEDIPINE	NIFEDIPINE	chembl:CHEMBL193	0.14
SCN9A	NENA	6335	ChemblInteractions	blocker	CHEMBL1200443	MERETHOXYLLINE PROCAINE	MERETHOXYLLINE PROCAINE	chembl:CHEMBL1200443	0.09
GRIK1	Glutamate receptor ionotropic kainate 1	2897	TTD		NS 1209	NS 1209
KCNT2	343450	343450	GuideToPharmacology	activator	135650269	FLUFENAMIC ACID
GABRP	O00591	2568	TdgClinicalTrial		NG2-73	NG2-73	ADIPIPLON	chembl:CHEMBL2103791	0.05	16884293
GABRE	GABRE	2564	DTC		AZIETOMIDATE	AZIETOMIDATE	AZIETOMIDATE	chembl:CHEMBL23812	0.13
SCN2A	6326	6326	GuideToPharmacology	inhibitor	223365906	HUWENTOXIN IV
GABRP	O00591	2568	TEND		CINOLAZEPAM	CINOLAZEPAM	CINOLAZEPAM	chembl:CHEMBL2104926	0.18
GABRE	GABRE	2564	ChemblInteractions	positive modulator	CHEMBL452	CLONAZEPAM	CLONAZEPAM	chembl:CHEMBL452	0.14
CACNA1G	KIAA1123	8913	ChemblInteractions	blocker	CHEMBL696	ETHOSUXIMIDE	ETHOSUXIMIDE	chembl:CHEMBL696	5.09
KCNQ5	KCNQ5	56479	ChemblInteractions	activator	CHEMBL266510	FLINDOKALNER	FLINDOKALNER	chembl:CHEMBL266510	2.55
SCN2A	NAC2	6326	ChemblInteractions	blocker	CHEMBL1200409	LIDOCAINE HYDROCHLORIDE HYDRATE	LIDOCAINE HYDROCHLORIDE	chembl:CHEMBL1200409	0.11
GABRA4	GABRA4	2557	ChemblInteractions	positive modulator	CHEMBL1200602	FLURAZEPAM HYDROCHLORIDE
KCNK10	54207	54207	GuideToPharmacology	activator	135651503	LINOLEIC ACID
GJA10	84694	84694	GuideToPharmacology	inhibitor	135652731	CA2+
GABRE	P78334	2564	TEND		CINOLAZEPAM	CINOLAZEPAM	CINOLAZEPAM	chembl:CHEMBL2104926	0.18
GABRP	GABRP	2568	ChemblInteractions	positive modulator	CHEMBL738	THIOPENTAL SODIUM	THIOPENTAL SODIUM	chembl:CHEMBL738	0.06
SCN8A	MED	6334	ChemblInteractions	blocker	CHEMBL1200478	DYCLONINE HYDROCHLORIDE	DYCLONINE HYDROCHLORIDE	chembl:CHEMBL1200478	0.07
SCN2A	6326	6326	GuideToPharmacology	inhibitor	223365907	PROTOXIN II
GABRP	O00591	2568	TEND		TEMAZEPAM	TEMAZEPAM	TEMAZEPAM	chembl:CHEMBL967	0.24
SCN9A	Voltage-gated sodium channel alpha Nav1.7	6335	TTD		Benzene sulfonamide derivative 9	Benzene sulfonamide derivative 9
CHRNA4	P43681	1137	TdgClinicalTrial		METHYLPHENOBARBITAL	METHYLPHENOBARBITAL	MEPHOBARBITAL	chembl:CHEMBL45029	0.65
SCN9A	Voltage-gated sodium channel alpha Nav1.7	6335	TTD		Enzoxazolinone sulfonamide derivative 1	Enzoxazolinone sulfonamide derivative 1
CACNA2D1	P54289	781	TEND		FELODIPINE	FELODIPINE	FELODIPINE	chembl:CHEMBL1480	1.26
SCN2A	Q99250	6326	TdgClinicalTrial		LAMOTRIGINE	LAMOTRIGINE	LAMOTRIGINE	chembl:CHEMBL741	0.33
CHRNA3	1136	1136	GuideToPharmacology	blocker	178100789	HEXAMETHONIUM	HEXAMETHONIUM	chembl:CHEMBL100622	0.8
HCN2	610	610	GuideToPharmacology	blocker	135652734	CS+
GRIK1	2897	2897	GuideToPharmacology	agonist	178101134	SYM2081
GABRQ	GABRQ	55879	ChemblInteractions	positive modulator	CHEMBL12	DIAZEPAM	DIAZEPAM	chembl:CHEMBL12	0.19
TRPC6	7225	7225	GuideToPharmacology	blocker	178101073	ML9
KCNJ5	3762	3762	GuideToPharmacology	activator	135652743	NA+
KCNT2	343450	343450	GuideToPharmacology	blocker	53801073	CLOFILIUM	CLOFILIUM	chembl:CHEMBL9484	15.91
GABRP	GABRP	2568	ChemblInteractions	positive modulator	CHEMBL856	PRIMIDONE	PRIMIDONE	chembl:CHEMBL856	0.03
SCN9A	NENA	6335	ChemblInteractions	blocker	CHEMBL1201022	PHENAZOPYRIDINE HYDROCHLORIDE	PHENAZOPYRIDINE HYDROCHLORIDE	chembl:CHEMBL1201022	0.06
TRPC6	7225	7225	GuideToPharmacology	activator	135651559	SAG
TRPV2	51393	51393	GuideToPharmacology	activator	178100971	CANNABIDIOL	CANNABIDIOL	chembl:CHEMBL190461	19.1
KCNK2	3776	3776	GuideToPharmacology	activator	135650346	HALOTHANE	HALOTHANE	chembl:CHEMBL931	0.41
CACNA2D4	CACNA2D4	93589	ChemblInteractions	modulator	CHEMBL593430	ATAGABALIN	ATAGABALIN	chembl:CHEMBL593430	0.36
CHRNA4	Neuronal acetylcholine receptor alpha-4	1137	TTD		Trimethaphan	Trimethaphan	TRIMETHAPHAN	chembl:CHEMBL1201329	0.78
CACNA2D1	CACNL2A	781	ChemblInteractions	blocker	CHEMBL1200382	BEPRIDIL HYDROCHLORIDE	BEPRIDIL HYDROCHLORIDE	chembl:CHEMBL1200382	0.14
GABRP	O00591	2568	TEND		CLONAZEPAM	CLONAZEPAM	CLONAZEPAM	chembl:CHEMBL452	0.14
GRIK1	2897	2897	GuideToPharmacology	antagonist	178101151	UBP310
CACNA1C	Voltage-gated calcium channel alpha Cav1.2	775	TTD		ARC029	ARC029
GRIA3	GLUR3	2892	ChemblInteractions	antagonist	CHEMBL220492	TOPIRAMATE	TOPIRAMATE	chembl:CHEMBL220492	0.07
SCN8A	MED	6334	ChemblInteractions	blocker	CHEMBL2107771	RALFINAMIDE	RALFINAMIDE	chembl:CHEMBL2107771	0.06
GABRE	GABRE	2564	ChemblInteractions	positive modulator	CHEMBL1200694	SEVOFLURANE	SEVOFLURANE	chembl:CHEMBL1200694	0.03
CACNA1G	KIAA1123	8913	ChemblInteractions	modulator	CHEMBL593430	ATAGABALIN	ATAGABALIN	chembl:CHEMBL593430	0.13	23394390
GRIA3	GRIA3	2892	PharmGKB		antidepressants	antidepressants
GRIA1	2890	2890	GuideToPharmacology	allosteric modulator	178100985	CX516	CX516	chembl:CHEMBL136800	0.59	20031608
CACNA1C	CACNA1C	775	PharmGKB		verapamil	verapamil	VERAPAMIL	chembl:CHEMBL6966	0.42
TRPM2	7226	7226	GuideToPharmacology	blocker	135650220	ECONAZOLE	ECONAZOLE	chembl:CHEMBL808	5.3	2783969225753930
RYR2	RYR2	6262	PharmGKB		simvastatin	simvastatin	SIMVASTATIN	chembl:CHEMBL1064	0.35
GABRP	O00591	2568	TEND		CLOTIAZEPAM	CLOTIAZEPAM	CLOTIAZEPAM	chembl:CHEMBL1697737	0.18
SCN2A	Q99250	6326	TEND		FOSPROPOFOL	FOSPROPOFOL	FOSPROPOFOL	chembl:CHEMBL1201766	0.27
GABRE	GABRE	2564	ChemblInteractions	positive modulator	CHEMBL646	TRIAZOLAM	TRIAZOLAM	chembl:CHEMBL646	0.17
GABRA4	GABRA4	2557	ChemblInteractions	agonist	CHEMBL979	MEPROBAMATE	MEPROBAMATE	chembl:CHEMBL979	0.24
SCN9A	NENA	6335	ChemblInteractions	blocker	CHEMBL1200478	DYCLONINE HYDROCHLORIDE	DYCLONINE HYDROCHLORIDE	chembl:CHEMBL1200478	0.06
GABRP	O00591	2568	TEND		HALAZEPAM	HALAZEPAM	HALAZEPAM	chembl:CHEMBL970	0.26
GABRA4	2557	2557	GuideToPharmacology	agonist	178100913	[3H]MUSCIMOL
SCN8A	MED	6334	ChemblInteractions	blocker	CHEMBL1200437	QUINIDINE GLUCONATE	QUINIDINE GLUCONATE	chembl:CHEMBL1200437	0.11
CACNA1C	CACH2	775	ChemblInteractions	modulator	CHEMBL593430	ATAGABALIN	ATAGABALIN	chembl:CHEMBL593430	0.07
KCNK10	54207	54207	GuideToPharmacology	activator	381745018	GIâ€530159
KCNQ3	KCNQ3	3786	ChemblInteractions	blocker	CHEMBL41355	EZOGABINE	EZOGABINE	chembl:CHEMBL41355	12.73
GABRQ	Q9UN88	55879	TdgClinicalTrial		TEMAZEPAM	TEMAZEPAM	TEMAZEPAM	chembl:CHEMBL967	0.26
GABRE	GABRE	2564	ChemblInteractions	positive modulator	CHEMBL967	TEMAZEPAM	TEMAZEPAM	chembl:CHEMBL967	0.24
GABRP	GABRP	2568	ChemblInteractions	positive modulator	CHEMBL451	CHLORDIAZEPOXIDE	CHLORDIAZEPOXIDE	chembl:CHEMBL451	0.15	19205682
CACNA1C	CACNA1C	775	PharmGKB		nimodipine	nimodipine	NIMODIPINE	chembl:CHEMBL1428	1.17
GRIA3	P42263	2892	TdgClinicalTrial		TEZAMPANEL	TEZAMPANEL	TEZAMPANEL	chembl:CHEMBL14935	0.96
GABRE	P78334	2564	TdgClinicalTrial		NITRAZEPAM	NITRAZEPAM	NITRAZEPAM	chembl:CHEMBL13209	0.2
SCN9A	Voltage-gated sodium channel alpha Nav1.7	6335	TTD		DSP-2230	DSP-2230	DSP-2230	chembl:CHEMBL3545012	0.94
SCN2A	NAC2	6326	ChemblInteractions	blocker	CHEMBL1200841	PROCAINE HYDROCHLORIDE	PROCAINE HYDROCHLORIDE	chembl:CHEMBL1200841	0.11
CACNA1C	775	775	GuideToPharmacology	blocker	53801055	PB2+
CHRNA4	1137	1137	GuideToPharmacology	blocker	178100816	MECAMYLAMINE	MECAMYLAMINE	chembl:CHEMBL267936	0.47
GABRA4	P48169	2557	TEND		NITRAZEPAM	NITRAZEPAM	NITRAZEPAM	chembl:CHEMBL13209	0.17
SCN8A	MED	6334	ChemblInteractions	blocker	CHEMBL741	LAMOTRIGINE	LAMOTRIGINE	chembl:CHEMBL741	0.04	23394390
GRIA3	GRIA3	2892	PharmGKB		venlafaxine	venlafaxine	VENLAFAXINE	chembl:CHEMBL637	0.39	28391406
CACNA1C	CACNA1C	775	PharmGKB		ritodrine	ritodrine	RITODRINE	chembl:CHEMBL83063	1.87
GABRP	GABRP	2568	ChemblInteractions		CHEMBL681	ETOMIDATE	ETOMIDATE	chembl:CHEMBL681	0.18
TRPA1	8989	8989	GuideToPharmacology	activator	381744974	POLYGODIAL	POLYGODIAL	chembl:CHEMBL254550	1.22
CACNA1G	8913	8913	GuideToPharmacology	blocker	223366057	TTA-A2
TRPA1	Transformation-sensitive protein p120	8989	TTD		HX-100	HX-100
MCOLN3	55283	55283	GuideToPharmacology	activator	178103017	SN-1				23251732
CHRNA4	Nicotinic acetylcholine receptor	1137	TTD		NIC-002	NIC-002
TRPC6	7225	7225	GuideToPharmacology	activator	178100926	20-HETE
CHRNA4	P43681	1137	TdgClinicalTrial		TC-2403-12	TC-2403-12				19027295
CHRNA3	CHRNA3	1136	DTC		3-(DIMETHYLAMINO)BUTYL 3-PHENYLPROPYLCARBAMATE	3-(DIMETHYLAMINO)BUTYL 3-PHENYLPROPYLCARBAMATE	CHEMBL448084	chembl:CHEMBL448084	6.37
SCN2A	NAC2	6326	ChemblInteractions	blocker	CHEMBL3707183	QUINIDINE SULFATE	QUINIDINE SULFATE	chembl:CHEMBL3707183	0.11
SCN9A	NENA	6335	ChemblInteractions	blocker	CHEMBL3545208	AZD3161	AZD3161	chembl:CHEMBL3545208	0.94
TRPC6	7225	7225	GuideToPharmacology	activator	135652691	HYPERFORIN	HYPERFORIN	chembl:CHEMBL501711	5.3
KCNT2	343450	343450	GuideToPharmacology	inhibitor	135650820	PHORBOL 12-MYRISTATE 13-ACETATE
GRIA3	2892	2892	GuideToPharmacology	allosteric modulator	178101036	IDRA-21
CACNA1C	CACH2	775	ChemblInteractions	blocker	CHEMBL1280	VERAPAMIL HYDROCHLORIDE	VERAPAMIL HYDROCHLORIDE	chembl:CHEMBL1280	0.27
CHRNA4	P43681	1137	TdgClinicalTrial		SECOBARBITAL	SECOBARBITAL	SECOBARBITAL	chembl:CHEMBL447	0.78
KCNQ3	O43525	3786	TdgClinicalTrial		RETIGABINE	RETIGABINE	EZOGABINE	chembl:CHEMBL41355	12.73
TRPC6	7225	7225	GuideToPharmacology	blocker	381744976	LARIXYL ACETATE
GABRA4	2557	2557	GuideToPharmacology	allosteric modulator	178101180	[3H]RO154513
GRIA3	2892	2892	GuideToPharmacology	allosteric modulator	178100986	CX546				16884293
GABRP	GABRP	2568	DTC		ETOMIDATE	ETOMIDATE	ETOMIDATE	chembl:CHEMBL681	0.18
SCN2A	NAC2	6326	ChemblInteractions	blocker	CHEMBL29741	IRAMPANEL	IRAMPANEL	chembl:CHEMBL29741	0.08
KCNK10	54207	54207	GuideToPharmacology	activator	53801071	LYSOPHOSPHATIDYLCHOLINE	LYSOPHOSPHATIDYLCHOLINE	chembl:CHEMBL462723	3.54	23407051
CACNA1C	CACNA1C	775	PharmGKB		valproic acid	valproic acid
SCN9A	NENA	6335	ChemblInteractions	blocker	CHEMBL1200464	PROPARACAINE HYDROCHLORIDE	PROPARACAINE HYDROCHLORIDE	chembl:CHEMBL1200464	0.09
GJA4	2701	2701	GuideToPharmacology	inhibitor	178100972	CARBENOXOLONE	CARBENOXOLONE	chembl:CHEMBL499915	1.33
KCNA3	HGK5	3738	ChemblInteractions	blocker	CHEMBL2107762	NERISPIRDINE	NERISPIRDINE	chembl:CHEMBL2107762	0.21
GABRP	GABRP	2568	ChemblInteractions	positive modulator	CHEMBL1522	ESZOPICLONE	ESZOPICLONE	chembl:CHEMBL1522	0.06
P2RX1	5023	5023	GuideToPharmacology	antagonist	178101083	NF023
GABRP	GABRP	2568	ChemblInteractions		CHEMBL407	FLUMAZENIL	FLUMAZENIL	chembl:CHEMBL407	0.05
SCN9A	NENA	6335	ChemblInteractions	blocker	CHEMBL1068	OXCARBAZEPINE	OXCARBAZEPINE	chembl:CHEMBL1068	0.05
SCN8A	MED	6334	ChemblInteractions	blocker	CHEMBL919	FOSPHENYTOIN SODIUM	FOSPHENYTOIN SODIUM	chembl:CHEMBL919	0.11
SCN9A	Voltage-gated sodium channel alpha Nav1.7	6335	TTD		PF-05089771	PF-05089771	PF-05089771	chembl:CHEMBL3545171	1.87
TRPA1	8989	8989	GuideToPharmacology	activator	178102925	AURANOFIN	AURANOFIN	chembl:CHEMBL1366	1.22
SCN9A	Voltage-gated sodium channel alpha Nav1.7	6335	TTD		Cyclopropyl-spiro piperidine derivative 1	Cyclopropyl-spiro piperidine derivative 1
GABRA4	P48169	2557	TdgClinicalTrial		PRIMIDONE	PRIMIDONE	PRIMIDONE	chembl:CHEMBL856	0.11
SCN9A	NENA	6335	ChemblInteractions	blocker	CHEMBL1200654	BENOXINATE HYDROCHLORIDE	BENOXINATE HYDROCHLORIDE	chembl:CHEMBL1200654	0.09
GRIA1	2890	2890	GuideToPharmacology	allosteric modulator	178100986	CX546
GABRA4	P48169	2557	TdgClinicalTrial		GABOXADOL	GABOXADOL	GABOXADOL	chembl:CHEMBL312443	0.16
GABRA4	GABRA4	2557	ChemblInteractions	positive modulator	CHEMBL70418	CLOBAZAM	CLOBAZAM	chembl:CHEMBL70418	0.12	26263397
TRPA1	TRPA1	8989	DTC		PHENETHYLISOTHIOCYANATE	PHENETHYLISOTHIOCYANATE	PHENETHYLISOTHIOCYANATE	chembl:CHEMBL151649	0.61
KCNJ5	3762	3762	GuideToPharmacology	blocker	135650721	NIP-142
CACNA1C	CACH2	775	ChemblInteractions	blocker	CHEMBL1726	NISOLDIPINE	NISOLDIPINE	chembl:CHEMBL1726	0.75
CACNA2D1	CACNL2A	781	ChemblInteractions	modulator	CHEMBL2103836	IMAGABALIN	IMAGABALIN	chembl:CHEMBL2103836	0.28
GABRP	O00591	2568	TEND		ALPRAZOLAM	ALPRAZOLAM	ALPRAZOLAM	chembl:CHEMBL661	0.1
GRIA3	GLUR3	2892	ChemblInteractions	positive modulator	CHEMBL1276138	FARAMPATOR	FARAMPATOR	chembl:CHEMBL1276138	0.72
GABRE	P78334	2564	TEND		NITRAZEPAM	NITRAZEPAM	NITRAZEPAM	chembl:CHEMBL13209	0.2
SCN2A	NAC2	6326	ChemblInteractions	blocker	CHEMBL16	PHENYTOIN	PHENYTOIN	chembl:CHEMBL16	0.19
GJA4	2701	2701	GuideToPharmacology	inhibitor	135650269	FLUFENAMIC ACID
CHRNA3	1136	1136	GuideToPharmacology	agonist	178102109	VARENICLINE	VARENICLINE	chembl:CHEMBL1396	1.36
CHRNA4	P43681	1137	TEND		THIOPENTAL	THIOPENTAL	THIOPENTAL	chembl:CHEMBL441	0.71
CACNA2D1	P54289	781	TdgClinicalTrial		NIFEDIPINE	NIFEDIPINE	NIFEDIPINE	chembl:CHEMBL193	0.27
CHRNA6	8973	8973	GuideToPharmacology	antagonist	178100796	Î‘-CONOTOXIN MII
GABRQ	Q9UN88	55879	TdgClinicalTrial		CLONAZEPAM	CLONAZEPAM	CLONAZEPAM	chembl:CHEMBL452	0.15
GABRE	P78334	2564	TdgClinicalTrial		ESTAZOLAM	ESTAZOLAM	ESTAZOLAM	chembl:CHEMBL285674	0.23
CHRNA4	P43681	1137	TEND		TALBUTAL	TALBUTAL	TALBUTAL	chembl:CHEMBL1200802	0.39
GABRE	P78334	2564	TEND		FLURAZEPAM	FLURAZEPAM	FLURAZEPAM	chembl:CHEMBL968	0.2
GABRP	O00591	2568	TdgClinicalTrial		CLOTIAZEPAM	CLOTIAZEPAM	CLOTIAZEPAM	chembl:CHEMBL1697737	0.18
SCN8A	MED	6334	ChemblInteractions	blocker	CHEMBL744	RILUZOLE	RILUZOLE	chembl:CHEMBL744	0.05
SCN8A	MED	6334	ChemblInteractions	blocker	CHEMBL1200443	MERETHOXYLLINE PROCAINE	MERETHOXYLLINE PROCAINE	chembl:CHEMBL1200443	0.11	20592726
GRIA1	GRIA1	2890	PharmGKB		asparaginase	asparaginase	ASPARAGINASE	chembl:CHEMBL2108989	0.31
KCNB2	9312	9312	GuideToPharmacology	blocker	135651249	TETRAETHYLAMMONIUM
KCNK2	3776	3776	GuideToPharmacology	inhibitor	135650734	NORFLUOXETINE	NORFLUOXETINE	chembl:CHEMBL1494	3.18
CACNA1C	775	775	GuideToPharmacology	inhibitor	178101216	ISRADIPINE	ISRADIPINE	chembl:CHEMBL1648	1.87
SCN9A	NENA	6335	ChemblInteractions	blocker	CHEMBL2107762	NERISPIRDINE	NERISPIRDINE	chembl:CHEMBL2107762	0.02
GABRQ	GABRQ	55879	ChemblInteractions		CHEMBL591	ETHCHLORVYNOL	ETHCHLORVYNOL	chembl:CHEMBL591	0.07
SCN2A	NAC2	6326	ChemblInteractions	blocker	CHEMBL87992	ESLICARBAZEPINE ACETATE	ESLICARBAZEPINE ACETATE	chembl:CHEMBL87992	0.11
SCN9A	NENA	6335	ChemblInteractions	blocker	CHEMBL1201754	RUFINAMIDE	RUFINAMIDE	chembl:CHEMBL1201754	0.17
TRPA1	8989	8989	GuideToPharmacology	activator	135651433	ALLICIN	ALLICIN	chembl:CHEMBL359965	1.22
TRPC3	7222	7222	GuideToPharmacology	blocker	135652744	NI2+
GABRE	P78334	2564	TdgClinicalTrial		BROMAZEPAM	BROMAZEPAM	BROMAZEPAM	chembl:CHEMBL277062	0.15
TRPC3	7222	7222	GuideToPharmacology	blocker	381744965	GSK2833503A
KCNA3	3738	3738	GuideToPharmacology	blocker	375973238	VM24
GABRA4	GABRA4	2557	ChemblInteractions	positive modulator	CHEMBL2096631	CLORAZEPATE DIPOTASSIUM	CLORAZEPATE DIPOTASSIUM	chembl:CHEMBL2096631	0.05
GABRE	GABRE	2564	ChemblInteractions	positive modulator	CHEMBL1200802	TALBUTAL	TALBUTAL	chembl:CHEMBL1200802	0.05	27023437
CACNA1C	CACNA1C	775	PharmGKB		haloperidol	haloperidol	HALOPERIDOL	chembl:CHEMBL54	0.05
SCN9A	NENA	6335	ChemblInteractions	blocker	CHEMBL108	CARBAMAZEPINE	CARBAMAZEPINE	chembl:CHEMBL108	0.02	23394390
GABRP	GABRP	2568	PharmGKB		venlafaxine	venlafaxine	VENLAFAXINE	chembl:CHEMBL637	0.14
CHRNA4	Nicotinic acetylcholine receptor	1137	TTD		Mecamylamine	Mecamylamine	MECAMYLAMINE	chembl:CHEMBL267936	0.47
GABRA4	GABRA4	2557	ChemblInteractions	positive modulator	CHEMBL450	METHARBITAL	METHARBITAL	chembl:CHEMBL450	0.17	19331489
GRIK1	GRIK1	2897	PharmGKB		topiramate	topiramate	TOPIRAMATE	chembl:CHEMBL220492	3.26
GABRE	P78334	2564	TdgClinicalTrial		ADINAZOLAM	ADINAZOLAM	ADINAZOLAM	chembl:CHEMBL328250	0.25
TRPA1	O75762	8989	TdgClinicalTrial		MENTHOL	MENTHOL	MENTHOL	chembl:CHEMBL256087	6.53
GABRA4	P48169	2557	TdgClinicalTrial		BUTETHAL	BUTETHAL	BUTETHAL	chembl:CHEMBL404422	0.26
CACNA1G	Voltage-gated calcium channel alpha Cav3.1	8913	TTD		Paramethadione	Paramethadione	PARAMETHADIONE	chembl:CHEMBL1100	2.12
GABRE	P78334	2564	TEND		CLOTIAZEPAM	CLOTIAZEPAM	CLOTIAZEPAM	chembl:CHEMBL1697737	0.18
GRIK1	2897	2897	GuideToPharmacology	antagonist	178101150	UBP302
KCNJ3	3760	3760	GuideToPharmacology	blocker	223366037	AZD2927
GRIA1	Glutamate receptor AMPA 1	2890	TTD		E-2007	E-2007	PERAMPANEL	chembl:CHEMBL1214124	2.36
KCNK13	56659	56659	GuideToPharmacology	inhibitor	135650346	HALOTHANE	HALOTHANE	chembl:CHEMBL931	2.05
GRIA3	GLUR3	2892	ChemblInteractions	antagonist	CHEMBL14935	TEZAMPANEL	TEZAMPANEL	chembl:CHEMBL14935	0.96
SCN9A	NENA	6335	ChemblInteractions	blocker	CHEMBL3707380	RG6029	RG6029	chembl:CHEMBL3707380	0.94
GABRQ	GABRQ	55879	ChemblInteractions	positive modulator	CHEMBL1200694	SEVOFLURANE	SEVOFLURANE	chembl:CHEMBL1200694	0.03
SCN9A	NENA	6335	ChemblInteractions	blocker	CHEMBL1200341	INDECAINIDE HYDROCHLORIDE	INDECAINIDE HYDROCHLORIDE	chembl:CHEMBL1200341	0.09
KCNQ5	56479	56479	GuideToPharmacology	activator	135650748	(S)-N-[1-(3-MORPHOLIN-4-YL-PHENYL)-ETHYL]-3-PHENYL-ACRYLAMIDE
GRIA3	GLUR3	2892	ChemblInteractions	antagonist	CHEMBL1214124	PERAMPANEL	PERAMPANEL	chembl:CHEMBL1214124	2.17
GABRP	GABRP	2568	ChemblInteractions	positive modulator	CHEMBL646	TRIAZOLAM	TRIAZOLAM	chembl:CHEMBL646	0.17
GABRP	GABRP	2568	ChemblInteractions	positive modulator	CHEMBL1200703	CHLORDIAZEPOXIDE HYDROCHLORIDE	CHLORDIAZEPOXIDE HYDROCHLORIDE	chembl:CHEMBL1200703	0.07
GJD2	57369	57369	GuideToPharmacology	inhibitor	178100972	CARBENOXOLONE	CARBENOXOLONE	chembl:CHEMBL499915	1.33
CHRNA4	1137	1137	GuideToPharmacology	antagonist	336446923	ATRACURIUM	ATRACURIUM	chembl:CHEMBL1360	0.62
TRPM2	7226	7226	GuideToPharmacology	activator	135652736	H2O2
TRPC3	7222	7222	GuideToPharmacology	blocker	374883855	SH045
CHRNA6	8973	8973	GuideToPharmacology	antagonist	178100836	Î‘-CONOTOXIN MII [H9A, L15A]
GRIA1	P42261	2890	TdgClinicalTrial		CX717	CX717
GABRE	P78334	2564	TEND		TEMAZEPAM	TEMAZEPAM	TEMAZEPAM	chembl:CHEMBL967	0.24
CACNA2D1	P54289	781	TdgClinicalTrial		SAFINAMIDE	SAFINAMIDE	SAFINAMIDE	chembl:CHEMBL396778	0.24
CACNA2D1	P54289	781	TdgClinicalTrial		GABAPENTIN	GABAPENTIN	GABAPENTIN	chembl:CHEMBL940	1.06
KCNJ5	Inward rectifier potassium channel Kir3.4	3762	TTD		phorbol 12-myristate 13-acetate	phorbol 12-myristate 13-acetate
CACNA1G	8913	8913	GuideToPharmacology	blocker	223366053	ML218
CACNA2D1	CACNL2A	781	ChemblInteractions	modulator	CHEMBL940	GABAPENTIN	GABAPENTIN	chembl:CHEMBL940	1.06
GABRQ	Q9UN88	55879	TdgClinicalTrial		MIDAZOLAM	MIDAZOLAM	MIDAZOLAM	chembl:CHEMBL655	0.12
GRIA3	GLUR3	2892	ChemblInteractions	antagonist	CHEMBL2107735	BECAMPANEL	BECAMPANEL	chembl:CHEMBL3989682	0.72
CHRNA4	NACRA4	1137	ChemblInteractions	antagonist	CHEMBL504652	TC-2216	TC-2216	chembl:CHEMBL504652	0.78
GABRQ	GABRQ	55879	ChemblInteractions	positive modulator	CHEMBL967	TEMAZEPAM	TEMAZEPAM	chembl:CHEMBL967	0.26
SCN9A	Q15858	6335	TdgClinicalTrial		ZONISAMIDE	ZONISAMIDE	ZONISAMIDE	chembl:CHEMBL750	0.37
TRPA1	O75762	8989	TEND		MENTHOL	MENTHOL	MENTHOL	chembl:CHEMBL256087	6.53
CHRNA4	Nicotinic acetylcholine receptor	1137	TTD		ATG002	ATG002
CACNA2D1	P54289	781	TdgClinicalTrial		ISRADIPINE	ISRADIPINE	ISRADIPINE	chembl:CHEMBL1648	2.53
CHRNA4	P43681	1137	TdgClinicalTrial		ISPRONICLINE	ISPRONICLINE	ISPRONICLINE	chembl:CHEMBL188462	1.55
GABRE	GABRE	2564	ChemblInteractions	positive modulator	CHEMBL1200472	QUAZEPAM	QUAZEPAM	chembl:CHEMBL1200472	0.26
SCN9A	NENA	6335	ChemblInteractions	blocker	CHEMBL1201729	DRONEDARONE HYDROCHLORIDE	DRONEDARONE HYDROCHLORIDE	chembl:CHEMBL1201729	0.06
GABRA4	P48169	2557	TEND		LORAZEPAM	LORAZEPAM	LORAZEPAM	chembl:CHEMBL580	0.11
GABRQ	Q9UN88	55879	TEND		CLORAZEPATE	CLORAZEPATE	CLORAZEPIC ACID	chembl:CHEMBL1213252	0.11
GRIA3	2892	2892	GuideToPharmacology	allosteric modulator	178101065	LY392098
GABRP	O00591	2568	TdgClinicalTrial		NITRAZEPAM	NITRAZEPAM	NITRAZEPAM	chembl:CHEMBL13209	0.2
GABRE	GABRE	2564	ChemblInteractions	positive modulator	CHEMBL448	PENTOBARBITAL	PENTOBARBITAL	chembl:CHEMBL448	0.05
SCN8A	MED	6334	ChemblInteractions	blocker	CHEMBL1200773	TOCAINIDE HYDROCHLORIDE	TOCAINIDE HYDROCHLORIDE	chembl:CHEMBL1200773	0.11
GRIA3	2892	2892	GuideToPharmacology	antagonist	178101026	GYKI53655
GRIK1	2897	2897	GuideToPharmacology	antagonist	178101091	NS3763
GABRE	2564	2564	GuideToPharmacology	blocker	178100875	PICROTOXIN	PICROTOXIN	chembl:CHEMBL1908342	0.05
GRIA3	2892	2892	GuideToPharmacology	antagonist	178101027	GYKI53784
GABRQ	GABRQ	55879	ChemblInteractions	positive modulator	CHEMBL1200602	FLURAZEPAM HYDROCHLORIDE
SCN9A	Voltage-gated sodium channel alpha Nav1.7	6335	TTD		Pyrrolo-pyridinone derivative 6	Pyrrolo-pyridinone derivative 6
GABRQ	Q9UN88	55879	TdgClinicalTrial		EVT-201	EVT-201				16610939
CACNA1C	CACNA1C	775	PharmGKB		calcium channel blockers	calcium channel blockers
CHRNA4	P43681	1137	TEND		PRIMIDONE	PRIMIDONE	PRIMIDONE	chembl:CHEMBL856	0.24
KCNA3	HGK5	3738	ChemblInteractions	blocker	CHEMBL113461	TEDISAMIL	TEDISAMIL	chembl:CHEMBL2111110	0.27
KCNB2	9312	9312	GuideToPharmacology	blocker	135652709	QUININE	QUININE	chembl:CHEMBL170	1.27
SCN2A	6326	6326	GuideToPharmacology	inhibitor	135651976	AFT-II
CACNA1C	Q13936	775	TEND		IBUTILIDE	IBUTILIDE	IBUTILIDE	chembl:CHEMBL533	1.87
SCN9A	NENA	6335	ChemblInteractions	blocker	CHEMBL750	ZONISAMIDE	ZONISAMIDE	chembl:CHEMBL750	0.37
GABRP	GABRP	2568	ChemblInteractions	positive modulator	CHEMBL931	HALOTHANE	HALOTHANE	chembl:CHEMBL931	0.03	22637724
KCNA3	Voltage-gated potassium channel Kv1.3	3738	TTD		Debio-0824	Debio-0824
KCNJ8	3764	3764	GuideToPharmacology	activator	135650138	CROMAKALIM	CROMAKALIM	chembl:CHEMBL49035	7.96
GRIA1	P42261	2890	TdgClinicalTrial		DESFLURANE	DESFLURANE	DESFLURANE	chembl:CHEMBL1200733	0.39
SCN8A	MED	6334	ChemblInteractions	blocker	CHEMBL29741	IRAMPANEL	IRAMPANEL	chembl:CHEMBL29741	0.08
KCNQ3	Voltage-gated potassium channel Kv7.3	3786	TTD		Linopirdine	Linopirdine	LINOPIRDINE	chembl:CHEMBL319111	1.01
GABRP	O00591	2568	TEND		CLOBAZAM	CLOBAZAM	CLOBAZAM	chembl:CHEMBL70418	0.15
GABRQ	GABRQ	55879	ChemblInteractions	positive modulator	CHEMBL70418	CLOBAZAM	CLOBAZAM	chembl:CHEMBL70418	0.16
GABRP	O00591	2568	TEND		NITRAZEPAM	NITRAZEPAM	NITRAZEPAM	chembl:CHEMBL13209	0.2
GABRE	P78334	2564	TdgClinicalTrial		OCINAPLON	OCINAPLON	OCINAPLON	chembl:CHEMBL2105199	0.06
TRPA1	8989	8989	GuideToPharmacology	activator	178102915	DIBUTYL PHTHALATE
CACNA1G	KIAA1123	8913	ChemblInteractions	modulator	CHEMBL1059	PREGABALIN	PREGABALIN	chembl:CHEMBL1059	0.13
GABRE	GABRE	2564	ChemblInteractions		CHEMBL407	FLUMAZENIL	FLUMAZENIL	chembl:CHEMBL407	0.05
GJA5	2702	2702	GuideToPharmacology	inhibitor	135652731	CA2+
CACNA1G	O43497	8913	TdgClinicalTrial		ARVERAPAMIL	ARVERAPAMIL
TRPA1	8989	8989	GuideToPharmacology	activator	178102897	ACETALDEHYDE	ACETALDEHYDE	chembl:CHEMBL170365	0.41
KCNQ5	KCNQ5	56479	ChemblInteractions	blocker	CHEMBL41355	EZOGABINE	EZOGABINE	chembl:CHEMBL41355	7.64
GABRA4	P48169	2557	TdgClinicalTrial		ALPRAZOLAM	ALPRAZOLAM	ALPRAZOLAM	chembl:CHEMBL661	0.09
SCN8A	6334	6334	GuideToPharmacology	inhibitor	135651976	AFT-II
KCND3	KCND3	3752	ChemblInteractions	blocker	CHEMBL1200728	GUANIDINE HYDROCHLORIDE	GUANIDINE HYDROCHLORIDE	chembl:CHEMBL1200728	0.41
TRPC6	7225	7225	GuideToPharmacology	blocker	135652740	LA3+
GRIA3	2892	2892	GuideToPharmacology	allosteric modulator	178101068	LY503430
GABRE	GABRE	2564	ChemblInteractions	positive modulator	CHEMBL450	METHARBITAL	METHARBITAL	chembl:CHEMBL450	0.05
CACNA1C	775	775	GuideToPharmacology	blocker	178100970	CALCISEPTINE
SCN8A	Voltage-gated sodium channel alpha Nav1.6	6334	TTD		XEN901	XEN901
SCN8A	MED	6334	ChemblInteractions	blocker	CHEMBL1769	PROPOXYCAINE HYDROCHLORIDE	PROPOXYCAINE HYDROCHLORIDE	chembl:CHEMBL1769	0.11
GABRP	GABRP	2568	ChemblInteractions		CHEMBL1341	METHOXYFLURANE	METHOXYFLURANE	chembl:CHEMBL1341	0.05
GABRA4	P48169	2557	TEND		PRIMIDONE	PRIMIDONE	PRIMIDONE	chembl:CHEMBL856	0.11
GABRP	GABRP	2568	ChemblInteractions	positive modulator	CHEMBL285674	ESTAZOLAM	ESTAZOLAM	chembl:CHEMBL285674	0.23
SCN9A	NENA	6335	ChemblInteractions	blocker	CHEMBL87992	ESLICARBAZEPINE ACETATE	ESLICARBAZEPINE ACETATE	chembl:CHEMBL87992	0.09
SCN9A	NENA	6335	ChemblInteractions	blocker	CHEMBL861	MEPHENYTOIN	MEPHENYTOIN	chembl:CHEMBL861	0.08	31634677
CACNA1C	CACNA1C	775	PharmGKB		ethanol	ethanol	ALCOHOL	chembl:CHEMBL545	0.07
CACNA1G	O43497	8913	TEND		VERAPAMIL	VERAPAMIL	VERAPAMIL	chembl:CHEMBL6966	0.48
GABRA4	GABRA4	2557	ChemblInteractions	positive modulator	CHEMBL1200472	QUAZEPAM	QUAZEPAM	chembl:CHEMBL1200472	0.04	26263397
TRPA1	TRPA1	8989	DTC		BENZYL ISOTHIOCYANATE	BENZYL ISOTHIOCYANATE	BENZYL ISOTHIOCYANATE	chembl:CHEMBL55285	0.82
TRPA1	8989	8989	GuideToPharmacology	activator	178102916	NITROOLEIC ACID
GABRA4	P48169	2557	TEND		FLURAZEPAM	FLURAZEPAM	FLURAZEPAM	chembl:CHEMBL968	0.17
SCN9A	6335	6335	GuideToPharmacology	blocker	135652732	CD2+
GABRQ	GABRQ	55879	ChemblInteractions	agonist	CHEMBL3707402	PF-06372865	PF-06372865	chembl:CHEMBL3707402	0.07
CACNA2D1	Voltage-gated calcium channel alpha-2/delta-1	781	TTD		Lercanidipine	Lercanidipine	LERCANIDIPINE	chembl:CHEMBL250270	0.88
CACNB4	CACNLB4	785	ChemblInteractions	modulator	CHEMBL940	GABAPENTIN	GABAPENTIN	chembl:CHEMBL940	0.24
CACNA1G	8913	8913	GuideToPharmacology	blocker	135651438	ANANDAMIDE	ANANDAMIDE	chembl:CHEMBL15848	0.2
CACNA1C	Q13936	775	TdgClinicalTrial		NICARDIPINE	NICARDIPINE	NICARDIPINE	chembl:CHEMBL1484	0.37	22336956
CACNA2D4	CACNA2D4	93589	PharmGKB		celecoxib	celecoxib	CELECOXIB	chembl:CHEMBL118	0.28
GRIA3	P42263	2892	TdgClinicalTrial		TALAMPANEL	TALAMPANEL	TALAMPANEL	chembl:CHEMBL61872	2.89
GRIK1	2897	2897	GuideToPharmacology	agonist	178101048	KAINATE
GRIA1	P42261	2890	TdgClinicalTrial		CX1632/S 47445	CX1632/S 47445
CHRNA3	1136	1136	GuideToPharmacology	antagonist	336446923	ATRACURIUM	ATRACURIUM	chembl:CHEMBL1360	0.64
GABRE	P78334	2564	TdgClinicalTrial		FLUDIAZEPAM	FLUDIAZEPAM	FLUDIAZEPAM	chembl:CHEMBL13291	0.18
CHRNA4	Nicotinic acetylcholine receptor	1137	TTD		CYTISINE	CYTISINE	CYTISINICLINE	chembl:CHEMBL497939	0.93
CHRNA4	1137	1137	GuideToPharmacology	blocker	178100826	NS1738				23394390
GABRP	GABRP	2568	PharmGKB		antidepressants	antidepressants
SCN2A	NAC2	6326	ChemblInteractions	blocker	CHEMBL919	FOSPHENYTOIN SODIUM	FOSPHENYTOIN SODIUM	chembl:CHEMBL919	0.11
TRPA1	8989	8989	GuideToPharmacology	activator	381744955	ASP7663
GABRA4	GABRA4	2557	ChemblInteractions		CHEMBL1200789	TRICLOFOS SODIUM	TRICLOFOS SODIUM	chembl:CHEMBL1200789	0.05	21386754
RYR2	RYR2	6262	PharmGKB		cerivastatin	cerivastatin	CERIVASTATIN	chembl:CHEMBL1477	3.18
KCNQ3	3786	3786	GuideToPharmacology	blocker	135651249	TETRAETHYLAMMONIUM
SCN2A	NAC2	6326	ChemblInteractions	blocker	CHEMBL750	ZONISAMIDE	ZONISAMIDE	chembl:CHEMBL750	0.42
GABRA4	GABRA4	2557	ChemblInteractions	positive modulator	CHEMBL1256	ISOFLURANE	ISOFLURANE	chembl:CHEMBL1256	0.03
GABRP	O00591	2568	TdgClinicalTrial		DIAZEPAM	DIAZEPAM	DIAZEPAM	chembl:CHEMBL12	0.17
KCNJ12	Q14500	3768	TEND		DOFETILIDE	DOFETILIDE	DOFETILIDE	chembl:CHEMBL473	15.91
GABRQ	Q9UN88	55879	TdgClinicalTrial		LORAZEPAM	LORAZEPAM	LORAZEPAM	chembl:CHEMBL580	0.15
SCN9A	NENA	6335	ChemblInteractions	blocker	CHEMBL1200606	MEXILETINE HYDROCHLORIDE	MEXILETINE HYDROCHLORIDE	chembl:CHEMBL1200606	0.09
GABRA4	GABRA4	2557	ChemblInteractions	positive modulator	CHEMBL526	PROPOFOL	PROPOFOL	chembl:CHEMBL526	0.03
GABRE	GABRE	2564	ChemblInteractions	positive modulator	CHEMBL661	ALPRAZOLAM	ALPRAZOLAM	chembl:CHEMBL661	0.1
CACNA2D4	CACNA2D4	93589	ChemblInteractions	modulator	CHEMBL940	GABAPENTIN	GABAPENTIN	chembl:CHEMBL940	0.3
GRIA1	2890	2890	GuideToPharmacology	allosteric modulator	178100987	CYCLOTHIAZIDE	CYCLOTHIAZIDE	chembl:CHEMBL61593	0.29
TRPC3	7222	7222	GuideToPharmacology	blocker	135651058	SKF96365
GABRA4	P48169	2557	TEND		MEPROBAMATE	MEPROBAMATE	MEPROBAMATE	chembl:CHEMBL979	0.24
KCNK2	O95069	3776	TEND		DOFETILIDE	DOFETILIDE	DOFETILIDE	chembl:CHEMBL473	2.65
TRPA1	8989	8989	GuideToPharmacology	activator	178102914	BENZYL BROMIDE
ASIC2	40	40	GuideToPharmacology	blocker	381744988	DIMINAZENE	DIMINAZENE	chembl:CHEMBL35241	4.24
CHRNA4	P43681	1137	TdgClinicalTrial		TC-2696	TC-2696
GABRA4	2557	2557	GuideToPharmacology	antagonist	135652669	BICUCULLINE	BICUCULLINE	chembl:CHEMBL417990	0.12
CHRNA4	1137	1137	GuideToPharmacology	agonist	53801040	NICOTINE	NICOTINE	chembl:CHEMBL3	0.7
GRIK1	2897	2897	GuideToPharmacology	agonist	178100892	(S)-4-AHCP
GABRA4	P48169	2557	TdgClinicalTrial		METHARBITAL	METHARBITAL	METHARBITAL	chembl:CHEMBL450	0.17
GABRQ	Q9UN88	55879	TEND		TRIAZOLAM	TRIAZOLAM	TRIAZOLAM	chembl:CHEMBL646	0.19
CACNA1C	775	775	GuideToPharmacology	blocker	381118869	BENIDIPINE	BENIDIPINE	chembl:CHEMBL2074972	3.74
SCN2A	NAC2	6326	ChemblInteractions	blocker	CHEMBL1255654	TETRACAINE HYDROCHLORIDE	TETRACAINE HYDROCHLORIDE	chembl:CHEMBL1255654	0.11	21296466
KCNQ3	KCNQ3	3786	DTC		EZOGABINE	EZOGABINE	EZOGABINE	chembl:CHEMBL41355	12.73
SCN9A	Q15858	6335	TdgClinicalTrial		NAV 1.7 BLOCKER	NAV 1.7 BLOCKER
GABRQ	Q9UN88	55879	TEND		FLURAZEPAM	FLURAZEPAM	FLURAZEPAM	chembl:CHEMBL968	0.22
GABRQ	GABRQ	55879	ChemblInteractions	positive modulator	CHEMBL969	PRAZEPAM	PRAZEPAM	chembl:CHEMBL969	0.05
GABRA4	2557	2557	GuideToPharmacology	antagonist	178100906	[3H]GABAZINE
GABRP	GABRP	2568	ChemblInteractions	positive modulator	CHEMBL30219	METHOHEXITAL SODIUM	METHOHEXITAL SODIUM	chembl:CHEMBL30219	0.07
RYR2	6262	6262	GuideToPharmacology	blocker	178101108	PROCAINE	PROCAINE	chembl:CHEMBL569	1.59
KCNQ5	56479	56479	GuideToPharmacology	activator	135650001	FLINDOKALNER	FLINDOKALNER	chembl:CHEMBL266510	2.55
TRPM2	7226	7226	GuideToPharmacology	blocker	135652738	H+
GJA10	84694	84694	GuideToPharmacology	inhibitor	135650269	FLUFENAMIC ACID				17684094
TRPA1	TRPA1	8989	DTC		4-HYDROXYNON-2-ENAL	4-HYDROXYNON-2-ENAL	4-HYDROXYNON-2-ENAL	chembl:CHEMBL454280	4.9
GJA10	84694	84694	GuideToPharmacology	inhibitor	178101095	OCTANOL	OCTANOL	chembl:CHEMBL26215	1.52
KCNJ8	Q15842	3764	TdgClinicalTrial		THIAMYLAL	THIAMYLAL	THIAMYLAL	chembl:CHEMBL440	9.95
AQP9	366	366	GuideToPharmacology	inhibitor	178101032	HG2+
GABRQ	GABRQ	55879	ChemblInteractions	positive modulator	CHEMBL1256	ISOFLURANE	ISOFLURANE	chembl:CHEMBL1256	0.04
GJA5	2702	2702	GuideToPharmacology	inhibitor	178101095	OCTANOL	OCTANOL	chembl:CHEMBL26215	1.52
CACNA1G	Voltage-gated calcium channel alpha Cav3.1	8913	TTD		PD-200390	PD-200390
CACNA2D1	Voltage-gated calcium channel alpha-2/delta-1	781	TTD		Imagabalin	Imagabalin	IMAGABALIN	chembl:CHEMBL2103836	0.28
GABRA4	GABRA4	2557	ChemblInteractions	positive modulator	CHEMBL856	PRIMIDONE	PRIMIDONE	chembl:CHEMBL856	0.11
GABRP	O00591	2568	TdgClinicalTrial		BROMAZEPAM	BROMAZEPAM	BROMAZEPAM	chembl:CHEMBL277062	0.15
SCN2A	NAC2	6326	ChemblInteractions	blocker	CHEMBL1201729	DRONEDARONE HYDROCHLORIDE	DRONEDARONE HYDROCHLORIDE	chembl:CHEMBL1201729	0.07
P2RX1	5023	5023	GuideToPharmacology	agonist	135651449	BZATP
GRIA3	2892	2892	GuideToPharmacology	blocker	178101046	JORO TOXIN
CHRNA3	CHRNA3	1136	PharmGKB		Drugs used in nicotine dependence	Drugs used in nicotine dependence
CACNA1C	775	775	GuideToPharmacology	activator	178100888	(-)-(S)-BAYK8644
CACNB4	CACNLB4	785	ChemblInteractions	modulator	CHEMBL593430	ATAGABALIN	ATAGABALIN	chembl:CHEMBL593430	0.28
TRPA1	8989	8989	GuideToPharmacology	activator	135651519	(-)-MENTHOL
GABRA4	2557	2557	GuideToPharmacology	agonist	178101076	MUSCIMOL	MUSCIMOL	chembl:CHEMBL273481	0.1
GABRQ	GABRQ	55879	ChemblInteractions	positive modulator	CHEMBL30219	METHOHEXITAL SODIUM	METHOHEXITAL SODIUM	chembl:CHEMBL30219	0.07
GRIA1	P42261	2890	TdgClinicalTrial		TEZAMPANEL	TEZAMPANEL	TEZAMPANEL	chembl:CHEMBL14935	0.79
TRPA1	8989	8989	GuideToPharmacology	activator	178102907	ISOVELLERAL	ISOVELLERAL	chembl:CHEMBL518292	0.15
SCN8A	MED	6334	ChemblInteractions	blocker	CHEMBL1200341	INDECAINIDE HYDROCHLORIDE	INDECAINIDE HYDROCHLORIDE	chembl:CHEMBL1200341	0.11
CHRNA4	NACRA4	1137	ChemblInteractions	agonist	CHEMBL1201536	NICOTINE POLACRILEX	NICOTINE POLACRILEX	chembl:CHEMBL1201536	0.78
CACNA1G	O43497	8913	TdgClinicalTrial		ETHOSUXIMIDE	ETHOSUXIMIDE	ETHOSUXIMIDE	chembl:CHEMBL696	5.09
ASIC2	40	40	GuideToPharmacology	blocker	178101079	NAFAMOSTAT	NAFAMOSTAT	chembl:CHEMBL273264	1.16
GABRA4	GABRA4	2557	ChemblInteractions		CHEMBL681	ETOMIDATE	ETOMIDATE	chembl:CHEMBL681	0.15
GRIA1	P42261	2890	TEND		DESFLURANE	DESFLURANE	DESFLURANE	chembl:CHEMBL1200733	0.39
CACNA1C	Q13936	775	TdgClinicalTrial		AMLODIPINE	AMLODIPINE	AMLODIPINE	chembl:CHEMBL1491	0.62
GABRE	P78334	2564	TdgClinicalTrial		EVT-201	EVT-201
CACNA1G	O43497	8913	TEND		ZONISAMIDE	ZONISAMIDE	ZONISAMIDE	chembl:CHEMBL750	1.94	2984024
P2RX1	P2RX1	5023	NCI		DIPHOSPHONATE	DIPHOSPHONATE
GABRP	O00591	2568	TdgClinicalTrial		CLOBAZAM	CLOBAZAM	CLOBAZAM	chembl:CHEMBL70418	0.15
GABRA4	GABRA4	2557	ChemblInteractions	agonist	CHEMBL3707402	PF-06372865	PF-06372865	chembl:CHEMBL3707402	0.05
GRIK1	2897	2897	GuideToPharmacology	allosteric modulator	178100982	CONCANAVALIN A
CACNA2D1	P54289	781	TEND		GABAPENTIN	GABAPENTIN	GABAPENTIN	chembl:CHEMBL940	1.06
KCNK2	3776	3776	GuideToPharmacology	activator	381745017	BL-1249
GABRE	GABRE	2564	ChemblInteractions	positive modulator	CHEMBL856	PRIMIDONE	PRIMIDONE	chembl:CHEMBL856	0.03
TRPA1	8989	8989	GuideToPharmacology	activator	178102921	ARTEPILLIN C
GRIK1	2897	2897	GuideToPharmacology	agonist	178100908	[3H]KAINATE
SCN8A	6334	6334	GuideToPharmacology	activator	135652017	Î’-SCORPION TOXIN CN2
GRIA1	2890	2890	GuideToPharmacology	antagonist	178101027	GYKI53784
KCNK2	O95069	3776	TdgClinicalTrial		DOFETILIDE	DOFETILIDE	DOFETILIDE	chembl:CHEMBL473	2.65
SCN9A	Voltage-gated sodium channel alpha Nav1.7	6335	TTD		Cyclopropyl-spiro piperidine derivative 2	Cyclopropyl-spiro piperidine derivative 2
SCN2A	NAC2	6326	ChemblInteractions	blocker	CHEMBL1200773	TOCAINIDE HYDROCHLORIDE	TOCAINIDE HYDROCHLORIDE	chembl:CHEMBL1200773	0.11
KCNJ8	KCNJ8	3764	ChemblInteractions		CHEMBL181	DIAZOXIDE	DIAZOXIDE	chembl:CHEMBL181	0.61
GRIA1	Glutamate receptor AMPA 1	2890	TTD		NBQX	NBQX	NBQX	chembl:CHEMBL222519	0.31
SCN2A	NAC2	6326	ChemblInteractions	blocker	CHEMBL1068	OXCARBAZEPINE	OXCARBAZEPINE	chembl:CHEMBL1068	0.21
MCOLN3	55283	55283	GuideToPharmacology	activator	354702256	MK6-83
GABRA4	P48169	2557	TEND		CLORAZEPATE	CLORAZEPATE	CLORAZEPIC ACID	chembl:CHEMBL1213252	0.09
KCNK10	TREK2	54207	ChemblInteractions		CHEMBL1200733	DESFLURANE	DESFLURANE	chembl:CHEMBL1200733	0.35
GABRQ	GABRQ	55879	ChemblInteractions	positive modulator	CHEMBL1200703	CHLORDIAZEPOXIDE HYDROCHLORIDE	CHLORDIAZEPOXIDE HYDROCHLORIDE	chembl:CHEMBL1200703	0.07
P2RX1	5023	5023	GuideToPharmacology	antagonist	178101141	TNP-ATP	TNP-ATP	chembl:CHEMBL1163419	15.91
TRPC6	7225	7225	GuideToPharmacology	activator	135651560	SLG
GABRP	O00591	2568	TEND		DIAZEPAM	DIAZEPAM	DIAZEPAM	chembl:CHEMBL12	0.17
GABRP	GABRP	2568	ChemblInteractions		CHEMBL591	ETHCHLORVYNOL	ETHCHLORVYNOL	chembl:CHEMBL591	0.07
GABRE	GABRE	2564	ChemblInteractions	positive modulator	CHEMBL454	BUTALBITAL	BUTALBITAL	chembl:CHEMBL454	0.05
GRIA1	2890	2890	GuideToPharmacology	antagonist	178101026	GYKI53655
TRPA1	ANKTM1	8989	ChemblInteractions		CHEMBL256087	MENTHOL	MENTHOL	chembl:CHEMBL256087	6.53
KCNQ5	56479	56479	GuideToPharmacology	blocker	135651249	TETRAETHYLAMMONIUM
KCND3	KCND3	3752	ChemblInteractions	blocker	CHEMBL284348	DALFAMPRIDINE	DALFAMPRIDINE	chembl:CHEMBL284348	0.74
SCN8A	MED	6334	ChemblInteractions	blocker	CHEMBL1200395	ORPHENADRINE CITRATE	ORPHENADRINE CITRATE	chembl:CHEMBL1200395	0.05	1.929e+39
CHRNA4	CHRNA4	1137	PharmGKB		nicotine	nicotine	NICOTINE	chembl:CHEMBL3	0.7
GABRE	GABRE	2564	ChemblInteractions		CHEMBL220492	TOPIRAMATE	TOPIRAMATE	chembl:CHEMBL220492	0.02
TRPA1	8989	8989	GuideToPharmacology	activator	178102927	OLEOCANTHAL
GRIK1	GLUR5	2897	ChemblInteractions	antagonist	CHEMBL2103869	DASOLAMPANEL	DASOLAMPANEL	chembl:CHEMBL2103869	2.55
GABRE	P78334	2564	TdgClinicalTrial		CLOTIAZEPAM	CLOTIAZEPAM	CLOTIAZEPAM	chembl:CHEMBL1697737	0.18
GABRA4	P48169	2557	TdgClinicalTrial		PENTOBARBITAL	PENTOBARBITAL	PENTOBARBITAL	chembl:CHEMBL448	0.17	2.08865e+23
CHRNA3	CHRNA3	1136	PharmGKB		nicotine	nicotine	NICOTINE	chembl:CHEMBL3	0.58
GABRA4	GABRA4	2557	ChemblInteractions	positive modulator	CHEMBL967	TEMAZEPAM	TEMAZEPAM	chembl:CHEMBL967	0.2
SCN9A	NENA	6335	ChemblInteractions	blocker	CHEMBL1200841	PROCAINE HYDROCHLORIDE	PROCAINE HYDROCHLORIDE	chembl:CHEMBL1200841	0.09
KCNB2	9312	9312	GuideToPharmacology	blocker	135649796	FAMPRIDINE	DALFAMPRIDINE	chembl:CHEMBL284348	0.89
CACNA1G	Voltage-gated calcium channel alpha Cav3.1	8913	TTD		Trimethadione	Trimethadione	TRIMETHADIONE	chembl:CHEMBL695	7.16
CHRNA6	8973	8973	GuideToPharmacology	blocker	178100789	HEXAMETHONIUM	HEXAMETHONIUM	chembl:CHEMBL100622	5.3
GABRA4	P48169	2557	TdgClinicalTrial		OXAZEPAM	OXAZEPAM	OXAZEPAM	chembl:CHEMBL568	0.17
GABRE	P78334	2564	TdgClinicalTrial		CLORAZEPATE	CLORAZEPATE	CLORAZEPIC ACID	chembl:CHEMBL1213252	0.1
KCNQ5	KCNQ5	56479	ChemblInteractions	blocker	CHEMBL284348	DALFAMPRIDINE	DALFAMPRIDINE	chembl:CHEMBL284348	0.15
GABRA4	GABRA4	2557	ChemblInteractions	positive modulator	CHEMBL661	ALPRAZOLAM	ALPRAZOLAM	chembl:CHEMBL661	0.09	20337496
CHRNA3	CHRNA3	1136	DTC		EPIBATIDINE	EPIBATIDINE	EPIBATIDINE	chembl:CHEMBL6623	4.77
TRPC3	7222	7222	GuideToPharmacology	activator	381744962	PYRAZOLOPYRIMIDINE 4N
GABRQ	GABRQ	55879	ChemblInteractions		CHEMBL1102	GLUTETHIMIDE	GLUTETHIMIDE	chembl:CHEMBL1102	0.07
GRIA1	GLUH1	2890	ChemblInteractions	positive modulator	CHEMBL3707379	PF-04958242	PF-04958242	chembl:CHEMBL3707379	0.59
GABRP	GABRP	2568	ChemblInteractions	positive modulator	CHEMBL452	CLONAZEPAM	CLONAZEPAM	chembl:CHEMBL452	0.14
GABRA4	GABRA4	2557	ChemblInteractions	positive modulator	CHEMBL568	OXAZEPAM	OXAZEPAM	chembl:CHEMBL568	0.17
TRPM2	7226	7226	GuideToPharmacology	activator	178101017	GEA 3162
CHRNA4	NACRA4	1137	ChemblInteractions	partial agonist	CHEMBL188462	ISPRONICLINE	ISPRONICLINE	chembl:CHEMBL188462	1.55
CHRNA4	1137	1137	GuideToPharmacology	blocker	178100789	HEXAMETHONIUM	HEXAMETHONIUM	chembl:CHEMBL100622	0.39
MCOLN3	MCOLN3	55283	DTC		BUTACLAMOL HYDROCHLORIDE	BUTACLAMOL HYDROCHLORIDE	BUTACLAMOL HYDROCHLORIDE	chembl:CHEMBL1256753	4.24
KCNB2	KCNB2	9312	ChemblInteractions	blocker	CHEMBL113461	TEDISAMIL	TEDISAMIL	chembl:CHEMBL2111110	0.33
CHRNA3	P32297	1136	TdgClinicalTrial		VARENICLINE	VARENICLINE	VARENICLINE	chembl:CHEMBL1396	1.36
GABRP	O00591	2568	TdgClinicalTrial		TEMAZEPAM	TEMAZEPAM	TEMAZEPAM	chembl:CHEMBL967	0.24
SCN9A	NENA	6335	ChemblInteractions	blocker	CHEMBL918	PHENACEMIDE	PHENACEMIDE	chembl:CHEMBL918	0.09
GABRE	P78334	2564	TEND		TRIAZOLAM	TRIAZOLAM	TRIAZOLAM	chembl:CHEMBL646	0.17
CACNA1C	Q13936	775	TdgClinicalTrial		FELODIPINE	FELODIPINE	FELODIPINE	chembl:CHEMBL1480	0.67
GABRE	P78334	2564	TEND		MIDAZOLAM	MIDAZOLAM	MIDAZOLAM	chembl:CHEMBL655	0.11
GRIA1	2890	2890	GuideToPharmacology	allosteric modulator	178101066	LY404187
GABRP	GABRP	2568	ChemblInteractions	positive modulator	CHEMBL1256	ISOFLURANE	ISOFLURANE	chembl:CHEMBL1256	0.04
CACNA1C	CACH2	775	ChemblInteractions	blocker	CHEMBL1237132	CLEVIDIPINE	CLEVIDIPINE	chembl:CHEMBL1237132	0.94
GABRA4	2557	2557	GuideToPharmacology	agonist	178101139	GABOXADOL	GABOXADOL	chembl:CHEMBL312443	0.16
SCN2A	NAC2	6326	ChemblInteractions	blocker	CHEMBL1200341	INDECAINIDE HYDROCHLORIDE	INDECAINIDE HYDROCHLORIDE	chembl:CHEMBL1200341	0.11
SCN9A	Voltage-gated sodium channel alpha Nav1.7	6335	TTD		Pyrrolo-benzo-diazine derivative 1	Pyrrolo-benzo-diazine derivative 1
GABRE	P78334	2564	TdgClinicalTrial		ETAZOLATE	ETAZOLATE	ETAZOLATE	chembl:CHEMBL356388	0.07
SCN8A	MED	6334	ChemblInteractions	blocker	CHEMBL3545207	NW-3509	EVENAMIDE	chembl:CHEMBL3678076	0.11
CHRNA4	Nicotinic acetylcholine receptor	1137	TTD		ND-0801	ND-0801
GABRP	GABRP	2568	ChemblInteractions	positive modulator	CHEMBL70418	CLOBAZAM	CLOBAZAM	chembl:CHEMBL70418	0.15
SCN9A	Voltage-gated sodium channel alpha Nav1.7	6335	TTD		Aryl carboxamide derivative 2	Aryl carboxamide derivative 2
GRIK1	2897	2897	GuideToPharmacology	agonist	178100894	(S)-5-IODOWILLARDIINE
CACNA1G	KIAA1123	8913	ChemblInteractions	blocker	CHEMBL797	PHENSUXIMIDE	PHENSUXIMIDE	chembl:CHEMBL797	1.06
CACNA1C	CACH2	775	ChemblInteractions	blocker	CHEMBL1697	DILTIAZEM HYDROCHLORIDE	DILTIAZEM HYDROCHLORIDE	chembl:CHEMBL1697	0.37
SCN9A	Voltage-gated sodium channel alpha Nav1.7	6335	TTD		PF-05241328	PF-05241328	PF-05241328	chembl:CHEMBL4279521	0.94
TRPA1	8989	8989	GuideToPharmacology	activator	178102912	CHLOROPICRIN	CHLOROPICRIN	chembl:CHEMBL1327143	2.45
HTR3C	Q8WXA8	170572	TdgClinicalTrial		DOLASETRON	DOLASETRON	DOLASETRON	chembl:CHEMBL2368925	1.59
KCNQ3	KCNQ3	3786	ChemblInteractions	blocker	CHEMBL284348	DALFAMPRIDINE	DALFAMPRIDINE	chembl:CHEMBL284348	0.16
GABRA4	GABRA4	2557	ChemblInteractions	positive modulator	CHEMBL1201065	THIAMYLAL SODIUM	THIAMYLAL SODIUM	chembl:CHEMBL1201065	0.05
KCNQ5	KCNQ5	56479	ChemblInteractions	blocker	CHEMBL2107762	NERISPIRDINE	NERISPIRDINE	chembl:CHEMBL2107762	0.13
TRPC6	7225	7225	GuideToPharmacology	activator	381744959	GSK1702934A
SCN8A	MED	6334	ChemblInteractions	blocker	CHEMBL1201729	DRONEDARONE HYDROCHLORIDE	DRONEDARONE HYDROCHLORIDE	chembl:CHEMBL1201729	0.07
SCN9A	NENA	6335	ChemblInteractions	blocker	CHEMBL1200437	QUINIDINE GLUCONATE	QUINIDINE GLUCONATE	chembl:CHEMBL1200437	0.09
TRPA1	8989	8989	GuideToPharmacology	activator	178102918	1'-ACETOXYCHAVICOL ACETATE
MCOLN3	MCOLN3	55283	DTC		GNF-PF-1025	GNF-PF-1025	CHEMBL584031	chembl:CHEMBL584031	12.73
CACNA1C	Q13936	775	TEND		NICARDIPINE	NICARDIPINE	NICARDIPINE	chembl:CHEMBL1484	0.37
GRIA1	P42261	2890	TdgClinicalTrial		BGG-492	BGG-492	SELURAMPANEL	chembl:CHEMBL3545042	0.59
GABRA4	2557	2557	GuideToPharmacology	blocker	178100875	PICROTOXIN	PICROTOXIN	chembl:CHEMBL1908342	0.04	8987751
GRIA3	GRIA3	2892	NCI		BFGF	BFGF
SCN8A	MED	6334	ChemblInteractions	blocker	CHEMBL1201063	PROPAFENONE HYDROCHLORIDE	PROPAFENONE HYDROCHLORIDE	chembl:CHEMBL1201063	0.08
SCN9A	Voltage-gated sodium channel alpha Nav1.7	6335	TTD		Dihydrobenzoxazine and tetrahydroquinoxaline sulfonamide derivative 1	Dihydrobenzoxazine and tetrahydroquinoxaline sulfonamide derivative 1
GABRA4	P48169	2557	TEND		THIOPENTAL	THIOPENTAL	THIOPENTAL	chembl:CHEMBL441	0.24
CHRNA4	P43681	1137	TEND		BUTALBITAL	BUTALBITAL	BUTALBITAL	chembl:CHEMBL454	0.39
CHRNA4	Nicotinic acetylcholine receptor	1137	TTD		Cotinine	Cotinine	COTININE	chembl:CHEMBL578211	0.16
SCN9A	NENA	6335	ChemblInteractions	blocker	CHEMBL3544913	RAXATRIGINE	VIXOTRIGINE	chembl:CHEMBL3544913	1.87
KCNQ5	KCNQ5	56479	ChemblInteractions	blocker	CHEMBL1200728	GUANIDINE HYDROCHLORIDE	GUANIDINE HYDROCHLORIDE	chembl:CHEMBL1200728	0.16
SCN9A	Voltage-gated sodium channel alpha Nav1.7	6335	TTD		XEN-402	XEN-402	FUNAPIDE	chembl:CHEMBL3707218	0.94
GRIA3	GLUR3	2892	ChemblInteractions	positive modulator	CHEMBL3707379	PF-04958242	PF-04958242	chembl:CHEMBL3707379	0.72
MCOLN3	55283	55283	GuideToPharmacology	activator	178103002	ML SA1
GJA5	2702	2702	GuideToPharmacology	inhibitor	178100972	CARBENOXOLONE	CARBENOXOLONE	chembl:CHEMBL499915	1.33
CHRNA4	Nicotinic acetylcholine receptor	1137	TTD		Atracurium	Atracurium	ATRACURIUM	chembl:CHEMBL1360	0.62
CACNA1C	Q13936	775	TEND		VERAPAMIL	VERAPAMIL	VERAPAMIL	chembl:CHEMBL6966	0.42
SCN9A	NENA	6335	ChemblInteractions	blocker	CHEMBL1201020	DISOPYRAMIDE PHOSPHATE	DISOPYRAMIDE PHOSPHATE	chembl:CHEMBL1201020	0.09
GRIA1	GLUH1	2890	ChemblInteractions	positive modulator	CHEMBL3707399	CX1739	CX1739	chembl:CHEMBL3707399	0.59
CHRNA4	P43681	1137	TEND		NICOTINE	NICOTINE	NICOTINE	chembl:CHEMBL3	0.7
GABRQ	GABRQ	55879	ChemblInteractions	positive modulator	CHEMBL1200982	BUTABARBITAL SODIUM	BUTABARBITAL SODIUM	chembl:CHEMBL1200982	0.07
CACNA1C	CACH2	775	ChemblInteractions	blocker	CHEMBL1200382	BEPRIDIL HYDROCHLORIDE	BEPRIDIL HYDROCHLORIDE	chembl:CHEMBL1200382	0.07
GABRQ	Q9UN88	55879	TdgClinicalTrial		BROMAZEPAM	BROMAZEPAM	BROMAZEPAM	chembl:CHEMBL277062	0.16
GABRA4	2557	2557	GuideToPharmacology	allosteric modulator	178100967	BRETAZENIL	BRETAZENIL	chembl:CHEMBL366947	0.15
GABRE	P78334	2564	TdgClinicalTrial		NG2-73	NG2-73	ADIPIPLON	chembl:CHEMBL2103791	0.05
CHRNA4	1137	1137	GuideToPharmacology	allosteric modulator	178100819	NS9283
GRIK3	2899	2899	GuideToPharmacology	agonist	178101004	DYSIHERBAINE	DYSIHERBAINE	chembl:CHEMBL221142	5.3
GABRP	O00591	2568	TEND		MIDAZOLAM	MIDAZOLAM	MIDAZOLAM	chembl:CHEMBL655	0.11
CACNA2D1	P54289	781	TEND		IBUTILIDE	IBUTILIDE	IBUTILIDE	chembl:CHEMBL533	2.83
GABRP	GABRP	2568	ChemblInteractions	agonist	CHEMBL979	MEPROBAMATE	MEPROBAMATE	chembl:CHEMBL979	0.06
GABRE	P78334	2564	TdgClinicalTrial		TEMAZEPAM	TEMAZEPAM	TEMAZEPAM	chembl:CHEMBL967	0.24
GABRE	GABRE	2564	ChemblInteractions	positive modulator	CHEMBL1200420	MIDAZOLAM HYDROCHLORIDE	MIDAZOLAM HYDROCHLORIDE	chembl:CHEMBL1200420	0.06
CACNA1C	CACH2	775	ChemblInteractions	modulator	CHEMBL1059	PREGABALIN	PREGABALIN	chembl:CHEMBL1059	0.07
CACNA2D1	P54289	781	TdgClinicalTrial		FELODIPINE	FELODIPINE	FELODIPINE	chembl:CHEMBL1480	1.26
GABRA4	2557	2557	GuideToPharmacology	allosteric modulator	178101138	TETRAHYDRODEOXYCORTICOSTERONE
SCN9A	6335	6335	GuideToPharmacology	activator	135652724	VERATRIDINE	VERATRIDINE	chembl:CHEMBL439496	0.23
SCN9A	Voltage-gated sodium channel alpha Nav1.7	6335	TTD		Cyclopropyl-spiro piperidine derivative 4	Cyclopropyl-spiro piperidine derivative 4
GABRQ	GABRQ	55879	ChemblInteractions	positive modulator	CHEMBL452	CLONAZEPAM	CLONAZEPAM	chembl:CHEMBL452	0.15
GABRA4	2557	2557	GuideToPharmacology	allosteric modulator	178100930	5Î‘-PREGNAN-3Î‘-OL-20-ONE
GABRQ	GABRQ	55879	ChemblInteractions		CHEMBL681	ETOMIDATE	ETOMIDATE	chembl:CHEMBL681	0.2
GABRP	O00591	2568	TEND		CLORAZEPATE	CLORAZEPATE	CLORAZEPIC ACID	chembl:CHEMBL1213252	0.1
CHRNA4	NACRA4	1137	ChemblInteractions	modulator	CHEMBL3707354	ABT-560	ABT-560	chembl:CHEMBL3707354	0.78
TRPA1	8989	8989	GuideToPharmacology	activator	135651578	THYMOL	THYMOL	chembl:CHEMBL29411	2.45	16884293
GABRA4	GABRA4	2557	DTC		ETOMIDATE	ETOMIDATE	ETOMIDATE	chembl:CHEMBL681	0.15
CACNA1C	Q13936	775	TdgClinicalTrial		CLEVIDIPINE	CLEVIDIPINE	CLEVIDIPINE	chembl:CHEMBL1237132	0.94
P2RX1	5023	5023	GuideToPharmacology	antagonist	178101084	NF449
GABRP	O00591	2568	TdgClinicalTrial		CNS-7056	CNS-7056	REMIMAZOLAM	chembl:CHEMBL4297526	0.06
SCN8A	MED	6334	ChemblInteractions	blocker	CHEMBL1200654	BENOXINATE HYDROCHLORIDE	BENOXINATE HYDROCHLORIDE	chembl:CHEMBL1200654	0.1
SCN9A	NENA	6335	ChemblInteractions	blocker	CHEMBL3545209	NKTR-171	NKTR-171	chembl:CHEMBL3545209	0.09
GABRA4	GABRA4	2557	ChemblInteractions	positive modulator	CHEMBL1200802	TALBUTAL	TALBUTAL	chembl:CHEMBL1200802	0.17
SCN8A	MED	6334	ChemblInteractions	blocker	CHEMBL315985	ESLICARBAZEPINE	ESLICARBAZEPINE	chembl:CHEMBL315985	0.11
GABRQ	Q9UN88	55879	TdgClinicalTrial		CHLORDIAZEPOXIDE	CHLORDIAZEPOXIDE	CHLORDIAZEPOXIDE	chembl:CHEMBL451	0.16
GABRQ	Q9UN88	55879	TdgClinicalTrial		DIAZEPAM	DIAZEPAM	DIAZEPAM	chembl:CHEMBL12	0.19	19388002
CACNA1C	CACNA1C	775	PharmGKB		citalopram	citalopram	CITALOPRAM	chembl:CHEMBL549	0.11
GABRQ	Q9UN88	55879	TdgClinicalTrial		NG2-73	NG2-73	ADIPIPLON	chembl:CHEMBL2103791	0.06
GRIK3	GLUR7	2899	ChemblInteractions	antagonist	CHEMBL3545042	Selurampanel	SELURAMPANEL	chembl:CHEMBL3545042	1.99
KCNQ3	Voltage-gated potassium channel Kv7.3	3786	TTD		XEN1101	XEN1101
RYR2	6262	6262	GuideToPharmacology	activator	135651446	ATP	ADENOSINE TRIPHOSPHATE	chembl:CHEMBL14249	0.37
CACNA1C	Voltage-gated calcium channel alpha Cav1.2	775	TTD		RAUWOLFIA SERPENTINA ROOT	RAUWOLFIA SERPENTINA ROOT
KCND2	KIAA1044	3751	ChemblInteractions	blocker	CHEMBL284348	DALFAMPRIDINE	DALFAMPRIDINE	chembl:CHEMBL284348	0.74
KCNA3	Voltage-gated potassium channel Kv1.3	3738	TTD		Dalazatide	Dalazatide	DALAZATIDE	chembl:CHEMBL4297738	10.61
GABRP	O00591	2568	TdgClinicalTrial		OXAZEPAM	OXAZEPAM	OXAZEPAM	chembl:CHEMBL568	0.2
KCNQ3	KCNQ3	3786	ChemblInteractions	blocker	CHEMBL113461	TEDISAMIL	TEDISAMIL	chembl:CHEMBL2111110	0.18
SCN8A	6334	6334	GuideToPharmacology	inhibitor	135652003	ATX-II
GRIK1	P39086	2897	TdgClinicalTrial		NS-1209	NS-1209
GRIK1	2897	2897	GuideToPharmacology	antagonist	178100915	[3H]UBP310
GABRA4	GABRA4	2557	ChemblInteractions	partial agonist	CHEMBL2103791	ADIPIPLON	ADIPIPLON	chembl:CHEMBL2103791	0.09
GABRP	GABRP	2568	ChemblInteractions	positive modulator	CHEMBL969	PRAZEPAM	PRAZEPAM	chembl:CHEMBL969	0.19
CHRNA4	P43681	1137	TEND		PENTOBARBITAL	PENTOBARBITAL	PENTOBARBITAL	chembl:CHEMBL448	0.39
GABRQ	GABRQ	55879	ChemblInteractions		CHEMBL220492	TOPIRAMATE	TOPIRAMATE	chembl:CHEMBL220492	0.03
SCN9A	NENA	6335	ChemblInteractions	blocker	CHEMBL1200440	MEPIVACAINE HYDROCHLORIDE	MEPIVACAINE HYDROCHLORIDE	chembl:CHEMBL1200440	0.09
SCN9A	NENA	6335	ChemblInteractions	blocker	CHEMBL1200819	ARTICAINE HYDROCHLORIDE	ARTICAINE HYDROCHLORIDE	chembl:CHEMBL1200819	0.09
CHRNA3	1136	1136	GuideToPharmacology	agonist	53801040	NICOTINE	NICOTINE	chembl:CHEMBL3	0.58
GABRP	GABRP	2568	ChemblInteractions	positive modulator	CHEMBL454	BUTALBITAL	BUTALBITAL	chembl:CHEMBL454	0.05
GABRQ	GABRQ	55879	ChemblInteractions	positive modulator	CHEMBL1200420	MIDAZOLAM HYDROCHLORIDE	MIDAZOLAM HYDROCHLORIDE	chembl:CHEMBL1200420	0.07
GABRP	GABRP	2568	ChemblInteractions	positive modulator	CHEMBL1201065	THIAMYLAL SODIUM	THIAMYLAL SODIUM	chembl:CHEMBL1201065	0.06
CHRNA4	NACRA4	1137	ChemblInteractions	partial agonist	CHEMBL127071	POZANICLINE	POZANICLINE	chembl:CHEMBL127071	0.78
SCN2A	NAC2	6326	ChemblInteractions	blocker	CHEMBL1200464	PROPARACAINE HYDROCHLORIDE	PROPARACAINE HYDROCHLORIDE	chembl:CHEMBL1200464	0.11
HCN2	610	610	GuideToPharmacology	blocker	135650098	CILOBRADINE	CILOBRADINE	chembl:CHEMBL1436376	6.37
SCN8A	6334	6334	GuideToPharmacology	inhibitor	374883890	GNE-131
GABRA4	GABRA4	2557	ChemblInteractions	positive modulator	CHEMBL969	PRAZEPAM	PRAZEPAM	chembl:CHEMBL969	0.04
TRPC6	7225	7225	GuideToPharmacology	blocker	374883855	SH045
GABRA4	GABRA4	2557	ChemblInteractions	positive modulator	CHEMBL1200420	MIDAZOLAM HYDROCHLORIDE	MIDAZOLAM HYDROCHLORIDE	chembl:CHEMBL1200420	0.05
KCNJ8	KCNJ8	3764	ChemblInteractions		CHEMBL2104449	SARAKALIM	SARAKALIM	chembl:CHEMBL2104449	1.99
GRIK1	P39086	2897	TdgClinicalTrial		TEZAMPANEL	TEZAMPANEL	TEZAMPANEL	chembl:CHEMBL14935	4.24
GRIA1	2890	2890	GuideToPharmacology	agonist	178100953	AMPA
SCN8A	MED	6334	ChemblInteractions	blocker	CHEMBL918	PHENACEMIDE	PHENACEMIDE	chembl:CHEMBL918	0.11
CACNA2D4	CACNA2D4	93589	ChemblInteractions	modulator	CHEMBL1628502	GABAPENTIN ENACARBIL	GABAPENTIN ENACARBIL	chembl:CHEMBL1628502	0.36
KCNS2	KIAA1144	3788	ChemblInteractions	blocker	CHEMBL2107762	NERISPIRDINE	NERISPIRDINE	chembl:CHEMBL2107762	0.32
CHRNA4	P43681	1137	TEND		METHARBITAL	METHARBITAL	METHARBITAL	chembl:CHEMBL450	0.39
GABRQ	GABRQ	55879	ChemblInteractions		CHEMBL1200789	TRICLOFOS SODIUM	TRICLOFOS SODIUM	chembl:CHEMBL1200789	0.07
KCNB2	KCNB2	9312	ChemblInteractions	blocker	CHEMBL2107762	NERISPIRDINE	NERISPIRDINE	chembl:CHEMBL2107762	0.25
GRIA1	P42261	2890	TEND		ISOFLURANE	ISOFLURANE	ISOFLURANE	chembl:CHEMBL1256	0.33
GJC1	10052	10052	GuideToPharmacology	inhibitor	178101095	OCTANOL	OCTANOL	chembl:CHEMBL26215	1.52
SCN8A	MED	6334	ChemblInteractions	blocker	CHEMBL1201023	ORPHENADRINE (CHLORIDE)	ORPHENADRINE HYDROCHLORIDE	chembl:CHEMBL1201023	0.05
KCNQ5	56479	56479	GuideToPharmacology	inhibitor	135650523	LINOPIRDINE	LINOPIRDINE	chembl:CHEMBL319111	0.91
CACNB4	CACNLB4	785	ChemblInteractions	blocker	CHEMBL1200382	BEPRIDIL HYDROCHLORIDE	BEPRIDIL HYDROCHLORIDE	chembl:CHEMBL1200382	0.28
KCND2	KIAA1044	3751	ChemblInteractions	blocker	CHEMBL2107762	NERISPIRDINE	NERISPIRDINE	chembl:CHEMBL2107762	0.32	26263397
TRPA1	TRPA1	8989	DTC		ALLYL ISOTHIOCYANATE	ALLYL ISOTHIOCYANATE	ALLYL ISOTHIOCYANATE	chembl:CHEMBL233248	1.63
KCNT2	Calcium-activated potassium channel KCa4.2	343450	TTD		phorbol 12-myristate 13-acetate	phorbol 12-myristate 13-acetate
TRPA1	8989	8989	GuideToPharmacology	activator	178102928	PF-4840154	CHEMBL1818218	chembl:CHEMBL1818218	2.45
CHRNA4	Neuronal acetylcholine receptor alpha-4	1137	TTD		Pentolinium	Pentolinium	PENTOLINIUM	chembl:CHEMBL1271	0.78
GABRP	GABRP	2568	ChemblInteractions	positive modulator	CHEMBL448	PENTOBARBITAL	PENTOBARBITAL	chembl:CHEMBL448	0.05
GABRP	GABRP	2568	ChemblInteractions	positive modulator	CHEMBL1200694	SEVOFLURANE	SEVOFLURANE	chembl:CHEMBL1200694	0.03
SCN2A	NAC2	6326	ChemblInteractions	blocker	CHEMBL220492	TOPIRAMATE	TOPIRAMATE	chembl:CHEMBL220492	0.1
CHRNA4	P43681	1137	TdgClinicalTrial		PRIMIDONE	PRIMIDONE	PRIMIDONE	chembl:CHEMBL856	0.24	2.38596e+23
SCN2A	SCN2A	6326	PharmGKB		phenytoin	phenytoin	PHENYTOIN	chembl:CHEMBL16	0.19
SCN2A	6326	6326	GuideToPharmacology	blocker	53801032	PHENYTOIN	PHENYTOIN	chembl:CHEMBL16	0.19
SCN2A	NAC2	6326	ChemblInteractions	blocker	CHEMBL2107771	RALFINAMIDE	RALFINAMIDE	chembl:CHEMBL2107771	0.06
GRIA1	2890	2890	GuideToPharmacology	allosteric modulator	178100955	ANIRACETAM	ANIRACETAM	chembl:CHEMBL36994	0.26
GABRQ	GABRQ	55879	ChemblInteractions	positive modulator	CHEMBL1200802	TALBUTAL	TALBUTAL	chembl:CHEMBL1200802	0.06
CHRNA4	NACRA4	1137	ChemblInteractions	antagonist	CHEMBL2103881	DEXMECAMYLAMINE	DEXMECAMYLAMINE	chembl:CHEMBL2103881	1.55
CHRNA4	NACRA4	1137	ChemblInteractions	agonist	CHEMBL3	NICOTINE	NICOTINE	chembl:CHEMBL3	0.7
SCN8A	MED	6334	ChemblInteractions	blocker	CHEMBL2107762	NERISPIRDINE	NERISPIRDINE	chembl:CHEMBL2107762	0.02
SCN8A	6334	6334	GuideToPharmacology	blocker	384403636	GNE-616
CACNA2D1	P54289	781	TdgClinicalTrial		IBUTILIDE	IBUTILIDE	IBUTILIDE	chembl:CHEMBL533	2.83
GABRP	GABRP	2568	ChemblInteractions	agonist	CHEMBL3707402	PF-06372865	PF-06372865	chembl:CHEMBL3707402	0.07
HTR3C	Q8WXA8	170572	TdgClinicalTrial		PUMOSETRAG	PUMOSETRAG	PUMOSETRAG	chembl:CHEMBL1643880	2.55
GABRA4	GABRA4	2557	ChemblInteractions		CHEMBL1341	METHOXYFLURANE	METHOXYFLURANE	chembl:CHEMBL1341	0.04	20031608
CACNA1C	CACNA1C	775	PharmGKB		atenolol	atenolol	ATENOLOL	chembl:CHEMBL24	0.11
GABRQ	GABRQ	55879	ChemblInteractions	positive modulator	CHEMBL448	PENTOBARBITAL	PENTOBARBITAL	chembl:CHEMBL448	0.06
HCN2	610	610	GuideToPharmacology	blocker	135651356	ZATEBRADINE	ZATEBRADINE	chembl:CHEMBL69679	7.96
KCNQ5	56479	56479	GuideToPharmacology	inhibitor	135651334	XE991
GJA4	2701	2701	GuideToPharmacology	inhibitor	178101095	OCTANOL	OCTANOL	chembl:CHEMBL26215	1.52
SCN9A	NENA	6335	ChemblInteractions	blocker	CHEMBL919	FOSPHENYTOIN SODIUM	FOSPHENYTOIN SODIUM	chembl:CHEMBL919	0.09
SCN8A	MED	6334	ChemblInteractions	blocker	CHEMBL58323	LACOSAMIDE	ERLOSAMIDE	chembl:CHEMBL58323	0.09
GABRA4	2557	2557	GuideToPharmacology	blocker	178101137	TBPS
KCNQ5	Q9NR82	56479	TdgClinicalTrial		RETIGABINE	RETIGABINE	EZOGABINE	chembl:CHEMBL41355	7.64
GABRA4	P48169	2557	TdgClinicalTrial		THIOPENTAL	THIOPENTAL	THIOPENTAL	chembl:CHEMBL441	0.24
GABRE	P78334	2564	TdgClinicalTrial		MIDAZOLAM	MIDAZOLAM	MIDAZOLAM	chembl:CHEMBL655	0.11
GABRA4	GABRA4	2557	ChemblInteractions		CHEMBL1102	GLUTETHIMIDE	GLUTETHIMIDE	chembl:CHEMBL1102	0.05
TRPA1	ANKTM1	8989	ChemblInteractions	antagonist	CHEMBL3707318	GRC-17536	GRC-17536	chembl:CHEMBL3707318	2.45
SCN9A	6335	6335	GuideToPharmacology	blocker	384403636	GNE-616				23394390
GABRQ	GABRQ	55879	PharmGKB		venlafaxine	venlafaxine	VENLAFAXINE	chembl:CHEMBL637	0.15
CHRNA4	1137	1137	GuideToPharmacology	agonist	178102109	VARENICLINE	VARENICLINE	chembl:CHEMBL1396	2.22
GABRQ	55879	55879	GuideToPharmacology	blocker	178101137	TBPS
SCN9A	Q15858	6335	TEND		LIDOCAINE	LIDOCAINE	LIDOCAINE	chembl:CHEMBL79	0.35
SCN2A	NAC2	6326	ChemblInteractions	blocker	CHEMBL1889140	ROPIVACAINE HYDROCHLORIDE	ROPIVACAINE HYDROCHLORIDE	chembl:CHEMBL1889140	0.11
SCN2A	NAC2	6326	ChemblInteractions	blocker	CHEMBL2107762	NERISPIRDINE	NERISPIRDINE	chembl:CHEMBL2107762	0.02
CHRNA4	NACRA4	1137	ChemblInteractions	agonist	CHEMBL2062259	VARENICLINE TARTRATE	VARENICLINE TARTRATE	chembl:CHEMBL2062259	0.78
GABRA4	P48169	2557	TdgClinicalTrial		BUTALBITAL	BUTALBITAL	BUTALBITAL	chembl:CHEMBL454	0.17
SCN9A	NENA	6335	ChemblInteractions	blocker	CHEMBL1095	ETHOTOIN	ETHOTOIN	chembl:CHEMBL1095	0.09
SCN8A	MED	6334	ChemblInteractions	blocker	CHEMBL944	CHLOROPROCAINE HYDROCHLORIDE	CHLOROPROCAINE HYDROCHLORIDE	chembl:CHEMBL944	0.11
GRIA3	2892	2892	GuideToPharmacology	agonist	178100953	AMPA
SCN8A	MED	6334	ChemblInteractions	blocker	CHEMBL1194	PRILOCAINE	PRILOCAINE	chembl:CHEMBL1194	0.1
GABRP	O00591	2568	TdgClinicalTrial		CINOLAZEPAM	CINOLAZEPAM	CINOLAZEPAM	chembl:CHEMBL2104926	0.18
GABRE	GABRE	2564	ChemblInteractions		CHEMBL1341	METHOXYFLURANE	METHOXYFLURANE	chembl:CHEMBL1341	0.05
SCN2A	NAC2	6326	ChemblInteractions	blocker	CHEMBL79	LIDOCAINE	LIDOCAINE	chembl:CHEMBL79	0.07
GABRP	O00591	2568	TdgClinicalTrial		OCINAPLON	OCINAPLON	OCINAPLON	chembl:CHEMBL2105199	0.06
SCN8A	MED	6334	ChemblInteractions	blocker	CHEMBL1200597	ETIDOCAINE HYDROCHLORIDE	ETIDOCAINE HYDROCHLORIDE	chembl:CHEMBL1200597	0.11
GABRQ	GABRQ	55879	ChemblInteractions		CHEMBL1257	ENFLURANE	ENFLURANE	chembl:CHEMBL1257	0.04
CHRNA3	CHRNA3	1136	PharmGKB		ethanol	ethanol	ALCOHOL	chembl:CHEMBL545	0.11
GRIA1	2890	2890	GuideToPharmacology	agonist	178100893	(S)-5-FLUOROWILLARDIINE
CHRNA4	1137	1137	GuideToPharmacology	agonist	178100803	[3H]EPIBATIDINE
TRPC6	7225	7225	GuideToPharmacology	blocker	135652738	H+
CHRNA4	Nicotinic acetylcholine receptor	1137	TTD		RPI-78M injectable	RPI-78M injectable
SCN9A	NENA	6335	ChemblInteractions	blocker	CHEMBL1255654	TETRACAINE HYDROCHLORIDE	TETRACAINE HYDROCHLORIDE	chembl:CHEMBL1255654	0.09
SCN2A	NAC2	6326	ChemblInteractions	blocker	CHEMBL58323	LACOSAMIDE	ERLOSAMIDE	chembl:CHEMBL58323	0.09	12021052
AQP9	AQP9	366	NCI		FLUTAMIDE	FLUTAMIDE	FLUTAMIDE	chembl:CHEMBL806	1.12
CACNA2D4	CACNA2D4	93589	ChemblInteractions	modulator	CHEMBL1059	PREGABALIN	PREGABALIN	chembl:CHEMBL1059	0.36
SCN9A	NENA	6335	ChemblInteractions	blocker	CHEMBL1194	PRILOCAINE	PRILOCAINE	chembl:CHEMBL1194	0.09
KCNA3	3738	3738	GuideToPharmacology	blocker	135652058	CHARYBDOTOXIN
SCN2A	NAC2	6326	ChemblInteractions	blocker	CHEMBL1201022	PHENAZOPYRIDINE HYDROCHLORIDE	PHENAZOPYRIDINE HYDROCHLORIDE	chembl:CHEMBL1201022	0.07
GABRA4	P48169	2557	TdgClinicalTrial		NITRAZEPAM	NITRAZEPAM	NITRAZEPAM	chembl:CHEMBL13209	0.17
GRIA3	Glutamate receptor AMPA 3	2892	TTD		E-2007	E-2007	PERAMPANEL	chembl:CHEMBL1214124	2.17
CACNA1C	CACH2	775	ChemblInteractions	modulator	CHEMBL1628502	GABAPENTIN ENACARBIL	GABAPENTIN ENACARBIL	chembl:CHEMBL1628502	0.07
GABRE	GABRE	2564	ChemblInteractions	positive modulator	CHEMBL1200602	FLURAZEPAM HYDROCHLORIDE
GABRA4	GABRA4	2557	ChemblInteractions		CHEMBL1257	ENFLURANE	ENFLURANE	chembl:CHEMBL1257	0.03
CACNA2D1	Voltage-gated calcium channel alpha-2/delta-1	781	TTD		Nitrendipine	Nitrendipine	NITRENDIPINE	chembl:CHEMBL475534	0.88
GABRP	GABRP	2568	ChemblInteractions	positive modulator	CHEMBL12	DIAZEPAM	DIAZEPAM	chembl:CHEMBL12	0.17
GJA5	2702	2702	GuideToPharmacology	inhibitor	135650269	FLUFENAMIC ACID
GJD2	57369	57369	GuideToPharmacology	inhibitor	135652731	CA2+
KCNK2	3776	3776	GuideToPharmacology	activator	135651442	ARACHIDONIC ACID
GABRA4	P48169	2557	TEND		TALBUTAL	TALBUTAL	TALBUTAL	chembl:CHEMBL1200802	0.17
SCN9A	Voltage-gated sodium channel alpha Nav1.7	6335	TTD		Aryl carboxamide derivative 1	Aryl carboxamide derivative 1
RYR2	6262	6262	GuideToPharmacology	inhibitor	381118871	VK-II-86
KCND2	KIAA1044	3751	ChemblInteractions	blocker	CHEMBL113461	TEDISAMIL	TEDISAMIL	chembl:CHEMBL2111110	0.41
SCN2A	NAC2	6326	ChemblInteractions	blocker	CHEMBL1200334	MORICIZINE HYDROCHLORIDE	MORICIZINE HYDROCHLORIDE	chembl:CHEMBL1200334	0.09
CACNA1C	CACH2	775	ChemblInteractions	blocker	CHEMBL1428	NIMODIPINE	NIMODIPINE	chembl:CHEMBL1428	1.17
CHRNA4	P43681	1137	TdgClinicalTrial		VARENICLINE	VARENICLINE	VARENICLINE	chembl:CHEMBL1396	2.22
TRPA1	8989	8989	GuideToPharmacology	activator	178102926	BENZOQUINONE	BENZOQUINONE	chembl:CHEMBL8320	0.49
TRPA1	8989	8989	GuideToPharmacology	activator	135652732	CD2+
GABRP	GABRP	2568	ChemblInteractions	positive modulator	CHEMBL967	TEMAZEPAM	TEMAZEPAM	chembl:CHEMBL967	0.24
KCNQ3	O43525	3786	TdgClinicalTrial		ICA-105665	ICA-105665				8786535
GRIA1	GRIA1	2890	NCI		ANESTHETICS	ANESTHETICS
SCN9A	6335	6335	GuideToPharmacology	inhibitor	405560464	DS-1971A
CACNA1C	CACH2	775	ChemblInteractions	blocker	CHEMBL1480	FELODIPINE	FELODIPINE	chembl:CHEMBL1480	0.67
KCNK2	TREK	3776	ChemblInteractions		CHEMBL931	HALOTHANE	HALOTHANE	chembl:CHEMBL931	0.41
GABRE	GABRE	2564	ChemblInteractions	positive modulator	CHEMBL12	DIAZEPAM	DIAZEPAM	chembl:CHEMBL12	0.17
GRIA3	GLUR3	2892	ChemblInteractions	positive modulator	CHEMBL3707399	CX1739	CX1739	chembl:CHEMBL3707399	0.72
TRPA1	8989	8989	GuideToPharmacology	activator	178102911	1,6-HEXAMETHYLENE DIISOCYANATE
GRIK3	GLUR7	2899	ChemblInteractions	antagonist	CHEMBL220492	TOPIRAMATE	TOPIRAMATE	chembl:CHEMBL220492	0.37
RYR2	6262	6262	GuideToPharmacology	antagonist,activator	135652731	CA2+
GABRA4	2557	2557	GuideToPharmacology	agonist	178101044	ISONIPECOTIC ACID
GABRQ	GABRQ	55879	ChemblInteractions	positive modulator	CHEMBL2096631	CLORAZEPATE DIPOTASSIUM	CLORAZEPATE DIPOTASSIUM	chembl:CHEMBL2096631	0.07
CHRNA4	Neuronal acetylcholine receptor alpha-4	1137	TTD		CYTISINE	CYTISINE	CYTISINICLINE	chembl:CHEMBL497939	0.93
CACNA1G	Voltage-gated calcium channel alpha Cav3.1	8913	TTD		Penfluridol	Penfluridol	PENFLURIDOL	chembl:CHEMBL47050	1.06
SCN2A	6326	6326	GuideToPharmacology	inhibitor	374883890	GNE-131
GABRE	P78334	2564	TEND		CLORAZEPATE	CLORAZEPATE	CLORAZEPIC ACID	chembl:CHEMBL1213252	0.1
CACNA1C	CACH2	775	ChemblInteractions	blocker	CHEMBL1201729	DRONEDARONE HYDROCHLORIDE	DRONEDARONE HYDROCHLORIDE	chembl:CHEMBL1201729	0.12
GABRA4	2557	2557	GuideToPharmacology	allosteric modulator	178101183	[18F]FLUOROETHYLFLUMAZENIL
GABRE	GABRE	2564	ChemblInteractions	positive modulator	CHEMBL971	PENTOBARBITAL SODIUM	PENTOBARBITAL SODIUM	chembl:CHEMBL971	0.07
GABRA4	2557	2557	GuideToPharmacology	blocker	178101184	[35S]TBPS
GABRQ	Q9UN88	55879	TEND		TEMAZEPAM	TEMAZEPAM	TEMAZEPAM	chembl:CHEMBL967	0.26
GABRP	O00591	2568	TdgClinicalTrial		FLUDIAZEPAM	FLUDIAZEPAM	FLUDIAZEPAM	chembl:CHEMBL13291	0.18
GABRQ	Q9UN88	55879	TEND		BROMAZEPAM	BROMAZEPAM	BROMAZEPAM	chembl:CHEMBL277062	0.16
SCN8A	MED	6334	ChemblInteractions	blocker	CHEMBL1611	PHENYTOIN SODIUM	PHENYTOIN SODIUM	chembl:CHEMBL1611	0.11
TRPM2	7226	7226	GuideToPharmacology	blocker	135650114	CLOTRIMAZOLE	CLOTRIMAZOLE	chembl:CHEMBL104	0.45
KCNJ8	Q15842	3764	TEND		THIAMYLAL	THIAMYLAL	THIAMYLAL	chembl:CHEMBL440	9.95
CHRNA3	1136	1136	GuideToPharmacology	agonist	178100802	[125I]EPIBATIDINE				20216393
CHRNA4	Nicotinic acetylcholine receptor	1137	TTD		GANTACURIUM CHLORIDE	GANTACURIUM CHLORIDE
CHRNA3	1136	1136	GuideToPharmacology	agonist	178100805	[3H]CYTISINE
SCN8A	MED	6334	ChemblInteractions	blocker	CHEMBL1201754	RUFINAMIDE	RUFINAMIDE	chembl:CHEMBL1201754	0.1
GABRE	GABRE	2564	ChemblInteractions	positive modulator	CHEMBL970	HALAZEPAM	HALAZEPAM	chembl:CHEMBL970	0.26
GRIA3	2892	2892	GuideToPharmacology		178100900	[3H]AMPA				22336956
CACNA1C	CACNA1C	775	PharmGKB		celecoxib	celecoxib	CELECOXIB	chembl:CHEMBL118	0.06	19949402
KCNQ3	Voltage-gated potassium channel Kv7.3	3786	TTD		ICA-69673	ICA-69673
GABRE	GABRE	2564	ChemblInteractions		CHEMBL1102	GLUTETHIMIDE	GLUTETHIMIDE	chembl:CHEMBL1102	0.06
RYR2	6262	6262	GuideToPharmacology	inhibitor	135650057	CARVEDILOL	CARVEDILOL	chembl:CHEMBL723	0.34
KCNQ5	56479	56479	GuideToPharmacology	activator	135652752	ZINC PYRITHIONE
GABRP	GABRP	2568	ChemblInteractions	positive modulator	CHEMBL568	OXAZEPAM	OXAZEPAM	chembl:CHEMBL568	0.2
TRPC6	7225	7225	GuideToPharmacology	activator	53801071	LYSOPHOSPHATIDYLCHOLINE	LYSOPHOSPHATIDYLCHOLINE	chembl:CHEMBL462723	5.3
KCNB2	9312	9312	GuideToPharmacology	inhibitor	223366093	GXTX-1E
SCN9A	Voltage-gated sodium channel alpha Nav1.7	6335	TTD		BIIB095	BIIB095
SCN9A	NENA	6335	ChemblInteractions	blocker	CHEMBL3707183	QUINIDINE SULFATE	QUINIDINE SULFATE	chembl:CHEMBL3707183	0.09
GABRA4	2557	2557	GuideToPharmacology	allosteric modulator	405560214	CENOBAMATE	CENOBAMATE	chembl:CHEMBL3989949	0.44	20725741
CHRNA3	CHRNA3	1136	PharmGKB		Opium alkaloids and derivatives	Opium alkaloids and derivatives
GRIA1	GLUH1	2890	ChemblInteractions	antagonist	CHEMBL2103869	DASOLAMPANEL	DASOLAMPANEL	chembl:CHEMBL2103869	0.47
SCN2A	NAC2	6326	ChemblInteractions	blocker	CHEMBL1200443	MERETHOXYLLINE PROCAINE	MERETHOXYLLINE PROCAINE	chembl:CHEMBL1200443	0.11	10780978
KCNJ3	KCNJ3	3760	NCI		CLOZAPINE	CLOZAPINE	CLOZAPINE	chembl:CHEMBL42	0.6	1878461725155930
SCN2A	SCN2A	6326	PharmGKB		lamotrigine	lamotrigine	LAMOTRIGINE	chembl:CHEMBL741	0.33
KCNQ5	Q9NR82	56479	TdgClinicalTrial		ICA-105665	ICA-105665
KCNK10	TREK2	54207	ChemblInteractions		CHEMBL931	HALOTHANE	HALOTHANE	chembl:CHEMBL931	0.68
TRPA1	8989	8989	GuideToPharmacology	activator	178102901	SALIRASIB	SALIRASIB	chembl:CHEMBL23293	0.24
TRPC3	7222	7222	GuideToPharmacology	blocker	135650028	BTP2
GABRP	2568	2568	GuideToPharmacology	blocker	178101137	TBPS
GABRE	GABRE	2564	ChemblInteractions	positive modulator	CHEMBL1200790	METHYPRYLON	METHYPRYLON	chembl:CHEMBL1200790	0.07
CACNA2D1	CACNL2A	781	ChemblInteractions	modulator	CHEMBL1628502	GABAPENTIN ENACARBIL	GABAPENTIN ENACARBIL	chembl:CHEMBL1628502	0.28
KCND3	KCND3	3752	ChemblInteractions	blocker	CHEMBL113461	TEDISAMIL	TEDISAMIL	chembl:CHEMBL2111110	0.41
SCN2A	NAC2	6326	ChemblInteractions	blocker	CHEMBL1194	PRILOCAINE	PRILOCAINE	chembl:CHEMBL1194	0.1
KCNQ3	3786	3786	GuideToPharmacology	activator	178102130	GABAPENTIN	GABAPENTIN	chembl:CHEMBL940	0.47
CACNA1C	Q13936	775	TdgClinicalTrial		ARVERAPAMIL	ARVERAPAMIL
CACNA1C	CACH2	775	ChemblInteractions	blocker	CHEMBL1200326	NICARDIPINE HYDROCHLORIDE	NICARDIPINE HYDROCHLORIDE	chembl:CHEMBL1200326	0.21
GABRQ	Q9UN88	55879	TEND		CLONAZEPAM	CLONAZEPAM	CLONAZEPAM	chembl:CHEMBL452	0.15
GABRA4	P48169	2557	TEND		BUTABARBITAL	BUTABARBITAL	BUTABARBITAL	chembl:CHEMBL449	0.17
GABRE	P78334	2564	TdgClinicalTrial		CLOBAZAM	CLOBAZAM	CLOBAZAM	chembl:CHEMBL70418	0.15
CACNA1G	KIAA1123	8913	ChemblInteractions	blocker	CHEMBL697	METHSUXIMIDE	METHSUXIMIDE	chembl:CHEMBL697	6.37
KCNT2	KCNT2	343450	PharmGKB		Bisphosphonates	Bisphosphonates
GRIA3	P42263	2892	TdgClinicalTrial		PERAMPANEL	PERAMPANEL	PERAMPANEL	chembl:CHEMBL1214124	2.17
SCN9A	Q15858	6335	TdgClinicalTrial		TETRODOTOXIN	TETRODOTOXIN	TETRODOTOXIN	chembl:CHEMBL507974	0.21
GRIA3	GLUR3	2892	ChemblInteractions	antagonist	CHEMBL29741	IRAMPANEL	IRAMPANEL	chembl:CHEMBL29741	0.21
CHRNA4	P43681	1137	TdgClinicalTrial		PHENOBARBITAL	PHENOBARBITAL	PHENOBARBITAL	chembl:CHEMBL40	0.21
GABRP	O00591	2568	TEND		FLURAZEPAM	FLURAZEPAM	FLURAZEPAM	chembl:CHEMBL968	0.2
KCNJ8	3764	3764	GuideToPharmacology	inhibitor	135650306	GLIBENCLAMIDE	GLYBURIDE	chembl:CHEMBL472	0.44
KCNA3	3738	3738	GuideToPharmacology	blocker	340590214	PSORA-4
GABRA4	P48169	2557	TdgClinicalTrial		OCINAPLON	OCINAPLON	OCINAPLON	chembl:CHEMBL2105199	0.05
SCN8A	MED	6334	ChemblInteractions	blocker	CHEMBL1200715	HEXYLCAINE HYDROCHLORIDE	HEXYLCAINE HYDROCHLORIDE	chembl:CHEMBL1200715	0.11
SCN2A	NAC2	6326	ChemblInteractions	blocker	CHEMBL1200597	ETIDOCAINE HYDROCHLORIDE	ETIDOCAINE HYDROCHLORIDE	chembl:CHEMBL1200597	0.11
GABRQ	GABRQ	55879	ChemblInteractions	positive modulator	CHEMBL450	METHARBITAL	METHARBITAL	chembl:CHEMBL450	0.06
HVCN1	84329	84329	GuideToPharmacology	blocker	135652747	ZN2+
SCN9A	NENA	6335	ChemblInteractions	blocker	CHEMBL58323	LACOSAMIDE	ERLOSAMIDE	chembl:CHEMBL58323	0.16
GABRA4	P48169	2557	TEND		CHLORDIAZEPOXIDE	CHLORDIAZEPOXIDE	CHLORDIAZEPOXIDE	chembl:CHEMBL451	0.12
CHRNA3	1136	1136	GuideToPharmacology	antagonist	178100796	Î‘-CONOTOXIN MII
RYR2	6262	6262	GuideToPharmacology	blocker,activator	178101120	RYANODINE	RYANODINE	chembl:CHEMBL2112186	2.12
GABRQ	GABRQ	55879	ChemblInteractions		CHEMBL2068724	ACAMPROSATE CALCIUM	ACAMPROSATE CALCIUM	chembl:CHEMBL2068724	0.05
CACNA1G	8913	8913	GuideToPharmacology	blocker	53801058	MIBEFRADIL	MIBEFRADIL	chembl:CHEMBL45816	1.31
GRIA1	2890	2890	GuideToPharmacology	antagonist	178100904	[3H]CNQX
GRIA1	2890	2890	GuideToPharmacology	antagonist	178101081	NBQX	NBQX	chembl:CHEMBL222519	0.31
SCN9A	NENA	6335	ChemblInteractions	blocker	CHEMBL1200409	LIDOCAINE HYDROCHLORIDE HYDRATE	LIDOCAINE HYDROCHLORIDE	chembl:CHEMBL1200409	0.09
GRIA3	2892	2892	GuideToPharmacology	antagonist	178101062	TEZAMPANEL	TEZAMPANEL	chembl:CHEMBL14935	0.96
GABRA4	P48169	2557	TEND		PHENOBARBITAL	PHENOBARBITAL	PHENOBARBITAL	chembl:CHEMBL40	0.05
SCN2A	NAC2	6326	ChemblInteractions	blocker	CHEMBL1200478	DYCLONINE HYDROCHLORIDE	DYCLONINE HYDROCHLORIDE	chembl:CHEMBL1200478	0.07
GABRA4	P48169	2557	TEND		ALPRAZOLAM	ALPRAZOLAM	ALPRAZOLAM	chembl:CHEMBL661	0.09
GABRQ	GABRQ	55879	ChemblInteractions	positive modulator	CHEMBL931	HALOTHANE	HALOTHANE	chembl:CHEMBL931	0.04
KCNA3	HGK5	3738	ChemblInteractions	blocker	CHEMBL1200728	GUANIDINE HYDROCHLORIDE	GUANIDINE HYDROCHLORIDE	chembl:CHEMBL1200728	0.27
GABRP	GABRP	2568	ChemblInteractions	positive modulator	CHEMBL661	ALPRAZOLAM	ALPRAZOLAM	chembl:CHEMBL661	0.1
SCN9A	NENA	6335	ChemblInteractions	blocker	CHEMBL1201486	QUINIDINE POLYGALACTURONATE	QUINIDINE POLYGALACTURONATE	chembl:CHEMBL1201486	0.09
RYR2	6262	6262	GuideToPharmacology	antagonist	135652741	MG2+
GABRQ	Q9UN88	55879	TdgClinicalTrial		FLURAZEPAM	FLURAZEPAM	FLURAZEPAM	chembl:CHEMBL968	0.22
GABRQ	GABRQ	55879	ChemblInteractions	positive modulator	CHEMBL1522	ESZOPICLONE	ESZOPICLONE	chembl:CHEMBL1522	0.06
GABRQ	Q9UN88	55879	TEND		LORAZEPAM	LORAZEPAM	LORAZEPAM	chembl:CHEMBL580	0.15
GABRE	GABRE	2564	ChemblInteractions	positive modulator	CHEMBL738	THIOPENTAL SODIUM	THIOPENTAL SODIUM	chembl:CHEMBL738	0.06
TRPC3	7222	7222	GuideToPharmacology	activator	381744959	GSK1702934A
SCN9A	NENA	6335	ChemblInteractions	blocker	CHEMBL1611	PHENYTOIN SODIUM	PHENYTOIN SODIUM	chembl:CHEMBL1611	0.09
GABRE	GABRE	2564	ChemblInteractions	positive modulator	CHEMBL526	PROPOFOL	PROPOFOL	chembl:CHEMBL526	0.04
GABRP	O00591	2568	TdgClinicalTrial		TRIAZOLAM	TRIAZOLAM	TRIAZOLAM	chembl:CHEMBL646	0.17
GABRE	GABRE	2564	ChemblInteractions		CHEMBL1200789	TRICLOFOS SODIUM	TRICLOFOS SODIUM	chembl:CHEMBL1200789	0.07
GABRA4	P48169	2557	TdgClinicalTrial		CLONAZEPAM	CLONAZEPAM	CLONAZEPAM	chembl:CHEMBL452	0.11
GABRP	O00591	2568	TEND		ESTAZOLAM	ESTAZOLAM	ESTAZOLAM	chembl:CHEMBL285674	0.23
SCN9A	Voltage-gated sodium channel alpha Nav1.7	6335	TTD		RG7893	RG7893	RG7893	chembl:CHEMBL3707353	1.87
CHRNA4	NACRA4	1137	ChemblInteractions	partial agonist	CHEMBL3707250	CP-601927	CP-601927	chembl:CHEMBL3707250	0.52
TRPC6	7225	7225	GuideToPharmacology	activator	135651442	ARACHIDONIC ACID
GABRP	GABRP	2568	ChemblInteractions		CHEMBL1102	GLUTETHIMIDE	GLUTETHIMIDE	chembl:CHEMBL1102	0.06
GABRE	P78334	2564	TEND		CLOBAZAM	CLOBAZAM	CLOBAZAM	chembl:CHEMBL70418	0.15
CHRNA3	1136	1136	GuideToPharmacology	antagonist	178100808	Î‘-CONOTOXIN PNIA
CACNA2D1	P54289	781	TdgClinicalTrial		XP13512	XP13512	GABAPENTIN ENACARBIL	chembl:CHEMBL1628502	0.28
CHRNA4	1137	1137	GuideToPharmacology	agonist	178100813	TC-2559
GABRQ	GABRQ	55879	ChemblInteractions	positive modulator	CHEMBL856	PRIMIDONE	PRIMIDONE	chembl:CHEMBL856	0.04
GABRA4	GABRA4	2557	ChemblInteractions	positive modulator	CHEMBL1200982	BUTABARBITAL SODIUM	BUTABARBITAL SODIUM	chembl:CHEMBL1200982	0.05
GABRP	O00591	2568	TdgClinicalTrial		CHLORDIAZEPOXIDE	CHLORDIAZEPOXIDE	CHLORDIAZEPOXIDE	chembl:CHEMBL451	0.15
GABRA4	P48169	2557	TdgClinicalTrial		FLUNITRAZEPAM	FLUNITRAZEPAM	FLUNITRAZEPAM	chembl:CHEMBL13280	0.68
GRIK3	2899	2899	GuideToPharmacology	antagonist	178100915	[3H]UBP310
TRPA1	8989	8989	GuideToPharmacology	activator	178102922	METHYLGLYOXAL	METHYLGLYOXAL	chembl:CHEMBL170721	2.45
SCN9A	6335	6335	GuideToPharmacology	blocker	178102358	XEN907
GABRQ	Q9UN88	55879	TEND		MIDAZOLAM	MIDAZOLAM	MIDAZOLAM	chembl:CHEMBL655	0.12
GABRE	GABRE	2564	ChemblInteractions	positive modulator	CHEMBL1200703	CHLORDIAZEPOXIDE HYDROCHLORIDE	CHLORDIAZEPOXIDE HYDROCHLORIDE	chembl:CHEMBL1200703	0.07
GRIA1	2890	2890	GuideToPharmacology	allosteric modulator	178101105	PIRACETAM	PIRACETAM	chembl:CHEMBL36715	1.77
TRPA1	8989	8989	GuideToPharmacology	inhibitor	178102900	A-967079
GABRA4	P48169	2557	TdgClinicalTrial		CNS-7056	CNS-7056	REMIMAZOLAM	chembl:CHEMBL4297526	0.05
GRIA1	GLUH1	2890	ChemblInteractions	antagonist	CHEMBL1214124	PERAMPANEL	PERAMPANEL	chembl:CHEMBL1214124	2.36
SCN8A	MED	6334	ChemblInteractions	blocker	CHEMBL1200409	LIDOCAINE HYDROCHLORIDE HYDRATE	LIDOCAINE HYDROCHLORIDE	chembl:CHEMBL1200409	0.11
TRPV2	51393	51393	GuideToPharmacology	blocker	135652746	RUTHENIUM RED
KCNJ5	3762	3762	GuideToPharmacology	blocker	223366037	AZD2927
GABRP	O00591	2568	TEND		FLUDIAZEPAM	FLUDIAZEPAM	FLUDIAZEPAM	chembl:CHEMBL13291	0.18
RYR2	6262	6262	GuideToPharmacology	blocker	135652746	RUTHENIUM RED
GABRE	P78334	2564	TEND		ALPRAZOLAM	ALPRAZOLAM	ALPRAZOLAM	chembl:CHEMBL661	0.1
CACNA1G	KIAA1123	8913	ChemblInteractions	blocker	CHEMBL1534525	MIBEFRADIL DIHYDROCHLORIDE	MIBEFRADIL DIHYDROCHLORIDE	chembl:CHEMBL1534525	0.45
SCN2A	NAC2	6326	ChemblInteractions	blocker	CHEMBL1200586	PRILOCAINE HYDROCHLORIDE	PRILOCAINE HYDROCHLORIDE	chembl:CHEMBL1200586	0.1
GRIK1	2897	2897	GuideToPharmacology	agonist	178101000	DOMOIC ACID
GJC1	10052	10052	GuideToPharmacology	inhibitor	178100972	CARBENOXOLONE	CARBENOXOLONE	chembl:CHEMBL499915	1.33
KCNT2	343450	343450	GuideToPharmacology	blocker	135652729	BA2+
SCN8A	MED	6334	ChemblInteractions	blocker	CHEMBL1200440	MEPIVACAINE HYDROCHLORIDE	MEPIVACAINE HYDROCHLORIDE	chembl:CHEMBL1200440	0.11	15902904
CHRNA4	CHRNA4	1137	PharmGKB		ethanol	ethanol	ALCOHOL	chembl:CHEMBL545	0.07
GABRA4	2557	2557	GuideToPharmacology	agonist	178101043	ISOGUVACINE	ISOGUVACINE	chembl:CHEMBL39071	0.1	12396244
AQP9	AQP9	366	NCI		CISPLATIN	CISPLATIN	CISPLATIN	chembl:CHEMBL11359	0.15
TRPC6	7225	7225	GuideToPharmacology	blocker	381744960	GSK417651A
GABRE	P78334	2564	TEND		CHLORDIAZEPOXIDE	CHLORDIAZEPOXIDE	CHLORDIAZEPOXIDE	chembl:CHEMBL451	0.15
KCND3	Voltage-gated potassium channel Kv4.3	3752	TTD		Sodium bicarbonate	Sodium bicarbonate
KCNB2	KCNB2	9312	ChemblInteractions	blocker	CHEMBL1200728	GUANIDINE HYDROCHLORIDE	GUANIDINE HYDROCHLORIDE	chembl:CHEMBL1200728	0.33
GABRA4	2557	2557	GuideToPharmacology	allosteric modulator	178101113	RO15-4513
GABRQ	GABRQ	55879	ChemblInteractions	positive modulator	CHEMBL451	CHLORDIAZEPOXIDE	CHLORDIAZEPOXIDE	chembl:CHEMBL451	0.16
GABRE	GABRE	2564	ChemblInteractions	positive modulator	CHEMBL1200733	DESFLURANE	DESFLURANE	chembl:CHEMBL1200733	0.03
KCNA3	HGK5	3738	ChemblInteractions	blocker	CHEMBL284348	DALFAMPRIDINE	DALFAMPRIDINE	chembl:CHEMBL284348	0.49
GABRP	GABRP	2568	ChemblInteractions	positive modulator	CHEMBL526	PROPOFOL	PROPOFOL	chembl:CHEMBL526	0.04
CACNA1C	Q13936	775	TdgClinicalTrial		IBUTILIDE	IBUTILIDE	IBUTILIDE	chembl:CHEMBL533	1.87
GABRQ	GABRQ	55879	ChemblInteractions	positive modulator	CHEMBL1201065	THIAMYLAL SODIUM	THIAMYLAL SODIUM	chembl:CHEMBL1201065	0.07
GRIK3	2899	2899	GuideToPharmacology	agonist	178100898	[3H]SYM2081
SCN9A	Voltage-gated sodium channel alpha Nav1.7	6335	TTD		BIIB074	BIIB074	VIXOTRIGINE	chembl:CHEMBL3544913	1.87
GABRQ	GABRQ	55879	ChemblInteractions	positive modulator	CHEMBL1200903	SECOBARBITAL SODIUM	SECOBARBITAL SODIUM	chembl:CHEMBL1200903	0.07
CHRNA4	P43681	1137	TEND		METHYLPHENOBARBITAL	METHYLPHENOBARBITAL	MEPHOBARBITAL	chembl:CHEMBL45029	0.65
SCN9A	6335	6335	GuideToPharmacology	blocker	135652715	SAXITOXIN	SAXITOXIN	chembl:CHEMBL501134	0.23
GABRE	2564	2564	GuideToPharmacology	blocker	178101137	TBPS
TRPC6	7225	7225	GuideToPharmacology	blocker	178101049	KB-R7943
TRPV2	51393	51393	GuideToPharmacology	blocker	135649936	AMILORIDE	AMILORIDE	chembl:CHEMBL945	2.27
SCN8A	MED	6334	ChemblInteractions	blocker	CHEMBL698	TETRACAINE	TETRACAINE	chembl:CHEMBL698	0.1
GRIA1	GLUH1	2890	ChemblInteractions	positive modulator	CHEMBL1276138	FARAMPATOR	FARAMPATOR	chembl:CHEMBL1276138	0.59
GABRA4	GABRA4	2557	ChemblInteractions	positive modulator	CHEMBL30219	METHOHEXITAL SODIUM	METHOHEXITAL SODIUM	chembl:CHEMBL30219	0.05
GABRE	GABRE	2564	ChemblInteractions	positive modulator	CHEMBL451	CHLORDIAZEPOXIDE	CHLORDIAZEPOXIDE	chembl:CHEMBL451	0.15
SCN8A	6334	6334	GuideToPharmacology	activator	135652724	VERATRIDINE	VERATRIDINE	chembl:CHEMBL439496	0.27
KCNK2	3776	3776	GuideToPharmacology	activator	53801075	ISOFLURANE	ISOFLURANE	chembl:CHEMBL1256	0.44
SCN8A	MED	6334	ChemblInteractions	blocker	CHEMBL1200606	MEXILETINE HYDROCHLORIDE	MEXILETINE HYDROCHLORIDE	chembl:CHEMBL1200606	0.11
SCN9A	6335	6335	GuideToPharmacology	inhibitor	374883867	PFâ€06526290
GABRP	O00591	2568	TdgClinicalTrial		LORAZEPAM	LORAZEPAM	LORAZEPAM	chembl:CHEMBL580	0.14
KCNA3	3738	3738	GuideToPharmacology	blocker	135652678	CORREOLIDE	CORREOLIDE	chembl:CHEMBL311283	10.61
GABRE	P78334	2564	TEND		CLONAZEPAM	CLONAZEPAM	CLONAZEPAM	chembl:CHEMBL452	0.14
KCNQ3	KCNQ3	3786	ChemblInteractions	blocker	CHEMBL2107762	NERISPIRDINE	NERISPIRDINE	chembl:CHEMBL2107762	0.14
RYR2	6262	6262	GuideToPharmacology	activator	135652675	CAFFEINE	CAFFEINE	chembl:CHEMBL113	0.21
GJD2	57369	57369	GuideToPharmacology	inhibitor	135650269	FLUFENAMIC ACID
GABRP	O00591	2568	TdgClinicalTrial		HALAZEPAM	HALAZEPAM	HALAZEPAM	chembl:CHEMBL970	0.26
CACNA2D1	Voltage-gated calcium channel alpha-2/delta-1	781	TTD		Diltiazem	Diltiazem	DILTIAZEM	chembl:CHEMBL23	0.29
GABRQ	GABRQ	55879	ChemblInteractions	positive modulator	CHEMBL568	OXAZEPAM	OXAZEPAM	chembl:CHEMBL568	0.22
CHRNA4	1137	1137	GuideToPharmacology	blocker	178100812	A-867744	CHEMBL490153	chembl:CHEMBL490153	0.52	8786535
GRIA3	GRIA3	2892	NCI		PHENOBARBITAL	PHENOBARBITAL	PHENOBARBITAL	chembl:CHEMBL40	0.16
SCN2A	Q99250	6326	TdgClinicalTrial		ZONISAMIDE	ZONISAMIDE	ZONISAMIDE	chembl:CHEMBL750	0.42
SCN9A	NENA	6335	ChemblInteractions	blocker	CHEMBL3545207	NW-3509	EVENAMIDE	chembl:CHEMBL3678076	0.09
GRIK1	P39086	2897	TdgClinicalTrial		TOPIRAMATE	TOPIRAMATE	TOPIRAMATE	chembl:CHEMBL220492	3.26
CACNA1G	O43497	8913	TdgClinicalTrial		ZONISAMIDE	ZONISAMIDE	ZONISAMIDE	chembl:CHEMBL750	1.94
GRIA3	2892	2892	GuideToPharmacology	allosteric modulator	178101066	LY404187
CHRNA4	NACRA4	1137	ChemblInteractions	agonist	CHEMBL2179529	AZD1446	AZD1446	chembl:CHEMBL2179529	0.78
CACNA1C	Q13936	775	TdgClinicalTrial		MEM 1003	MEM 1003
GABRQ	Q9UN88	55879	TdgClinicalTrial		NITRAZEPAM	NITRAZEPAM	NITRAZEPAM	chembl:CHEMBL13209	0.22
KCNK10	54207	54207	GuideToPharmacology	activator	381745017	BL-1249
GRIA3	GLUR3	2892	ChemblInteractions	positive modulator	CHEMBL1277001	MIBAMPATOR	MIBAMPATOR	chembl:CHEMBL1277001	0.72
GABRA4	GABRA4	2557	ChemblInteractions		CHEMBL220492	TOPIRAMATE	TOPIRAMATE	chembl:CHEMBL220492	0.02
SCN2A	NAC2	6326	ChemblInteractions	blocker	CHEMBL918	PHENACEMIDE	PHENACEMIDE	chembl:CHEMBL918	0.11
SCN9A	NENA	6335	ChemblInteractions	blocker	CHEMBL1200586	PRILOCAINE HYDROCHLORIDE	PRILOCAINE HYDROCHLORIDE	chembl:CHEMBL1200586	0.09
CACNA1C	CACH2	775	ChemblInteractions	modulator	CHEMBL940	GABAPENTIN	GABAPENTIN	chembl:CHEMBL940	0.06	16884293
GABRE	GABRE	2564	DTC		ETOMIDATE	ETOMIDATE	ETOMIDATE	chembl:CHEMBL681	0.18
GRIK1	2897	2897	GuideToPharmacology	antagonist	178101064	LY382884
GRIK3	2899	2899	GuideToPharmacology	agonist	178100908	[3H]KAINATE
TRPC3	7222	7222	GuideToPharmacology	blocker	381744964	SAR7334
TRPA1	8989	8989	GuideToPharmacology	activator	178101156	URB597	URB-597	chembl:CHEMBL184238	0.61
SCN9A	NENA	6335	ChemblInteractions	blocker	CHEMBL3545012	DSP-2230	DSP-2230	chembl:CHEMBL3545012	0.94
CHRNA6	CHRNA6	8973	ChemblInteractions	partial agonist	CHEMBL127071	POZANICLINE	POZANICLINE	chembl:CHEMBL127071	5.3
TRPM1	4308	4308	GuideToPharmacology	activator	178101107	PREGNENOLONE SULPHATE
GRIK1	2897	2897	GuideToPharmacology	agonist	178100962	ATPA
TRPA1	8989	8989	GuideToPharmacology	activator	178103086	DIBENZOXAZEPINE
TRPM2	7226	7226	GuideToPharmacology	blocker	53801024	MICONAZOLE	MICONAZOLE	chembl:CHEMBL91	1.14
GRIA1	2890	2890	GuideToPharmacology	allosteric modulator	178101068	LY503430
CHRNA4	Nicotinic acetylcholine receptor	1137	TTD		TRIDMAC	TRIDMAC
CHRNA4	P43681	1137	TEND		BUTETHAL	BUTETHAL	BUTETHAL	chembl:CHEMBL404422	0.78	1878461725155930
SCN2A	SCN2A	6326	PharmGKB		oxcarbazepine	oxcarbazepine	OXCARBAZEPINE	chembl:CHEMBL1068	0.21
KCNK2	3776	3776	GuideToPharmacology	activator	178100227	CHLOROFORM	CHLOROFORM	chembl:CHEMBL44618	2.12
CACNA1G	KIAA1123	8913	ChemblInteractions	modulator	CHEMBL940	GABAPENTIN	GABAPENTIN	chembl:CHEMBL940	0.11	12594337
AQP9	AQP9	366	NCI		UREA	UREA	UREA	chembl:CHEMBL985	2.36
CHRNA4	Nicotinic acetylcholine receptor	1137	TTD		ASM-024	ASM-024	ASM-024	chembl:CHEMBL3707249	0.22
TRPC6	7225	7225	GuideToPharmacology	blocker	381744964	SAR7334
SCN8A	MED	6334	ChemblInteractions	blocker	CHEMBL1889140	ROPIVACAINE HYDROCHLORIDE	ROPIVACAINE HYDROCHLORIDE	chembl:CHEMBL1889140	0.11
GRIA1	P42261	2890	TEND		PHENOBARBITAL	PHENOBARBITAL	PHENOBARBITAL	chembl:CHEMBL40	0.13
SCN9A	NENA	6335	ChemblInteractions	blocker	CHEMBL1201023	ORPHENADRINE (CHLORIDE)	ORPHENADRINE HYDROCHLORIDE	chembl:CHEMBL1201023	0.05
CHRNA4	P43681	1137	TdgClinicalTrial		PENTOBARBITAL	PENTOBARBITAL	PENTOBARBITAL	chembl:CHEMBL448	0.39
GRIA3	GLUR3	2892	ChemblInteractions	antagonist	CHEMBL2103869	DASOLAMPANEL	DASOLAMPANEL	chembl:CHEMBL2103869	0.58
TRPC6	7225	7225	GuideToPharmacology	blocker	178101023	GSMTX-4
GABRP	GABRP	2568	ChemblInteractions	positive modulator	CHEMBL1200790	METHYPRYLON	METHYPRYLON	chembl:CHEMBL1200790	0.07
MCOLN2	255231	255231	GuideToPharmacology	activator	178100233	PHOSPHATIDYL (3,5) INOSITOL BISPHOSPHATE
GABRQ	GABRQ	55879	ChemblInteractions	positive modulator	CHEMBL1200472	QUAZEPAM	QUAZEPAM	chembl:CHEMBL1200472	0.06
GABRQ	Q9UN88	55879	TEND		CLOBAZAM	CLOBAZAM	CLOBAZAM	chembl:CHEMBL70418	0.16
KCNA3	3738	3738	GuideToPharmacology	blocker	340590213	HSTX1[R14A]
CACNA1G	Voltage-gated calcium channel alpha Cav3.1	8913	TTD		Methsuximide	Methsuximide	METHSUXIMIDE	chembl:CHEMBL697	6.37
CHRNA4	1137	1137	GuideToPharmacology	agonist	178100820	RIVANICLINE	RIVANICLINE	chembl:CHEMBL132966	1.55
SCN9A	6335	6335	GuideToPharmacology	inhibitor	381118829	AM-6120
GABRQ	GABRQ	55879	ChemblInteractions	positive modulator	CHEMBL970	HALAZEPAM	HALAZEPAM	chembl:CHEMBL970	0.06
KCNQ5	56479	56479	GuideToPharmacology	activator	135650896	RETIGABINE	EZOGABINE	chembl:CHEMBL41355	7.64
GABRA4	P48169	2557	TEND		FLUNITRAZEPAM	FLUNITRAZEPAM	FLUNITRAZEPAM	chembl:CHEMBL13280	0.68	16884293
GABRQ	GABRQ	55879	DTC		AZIETOMIDATE	AZIETOMIDATE	AZIETOMIDATE	chembl:CHEMBL23812	0.14
GABRE	P78334	2564	TEND		OXAZEPAM	OXAZEPAM	OXAZEPAM	chembl:CHEMBL568	0.2
GABRA4	GABRA4	2557	ChemblInteractions	positive modulator	CHEMBL3707317	Lorediplon	LOREDIPLON	chembl:CHEMBL3707317	0.1
GABRQ	Q9UN88	55879	TEND		NITRAZEPAM	NITRAZEPAM	NITRAZEPAM	chembl:CHEMBL13209	0.22
SCN8A	MED	6334	ChemblInteractions	blocker	CHEMBL3707183	QUINIDINE SULFATE	QUINIDINE SULFATE	chembl:CHEMBL3707183	0.11
GABRE	GABRE	2564	ChemblInteractions	positive modulator	CHEMBL70418	CLOBAZAM	CLOBAZAM	chembl:CHEMBL70418	0.15
CACNA1G	O43497	8913	TEND		FLUNARIZINE	FLUNARIZINE	FLUNARIZINE	chembl:CHEMBL30008	2.12
GABRE	P78334	2564	TdgClinicalTrial		HALAZEPAM	HALAZEPAM	HALAZEPAM	chembl:CHEMBL970	0.26
GABRA4	P48169	2557	TEND		CLOBAZAM	CLOBAZAM	CLOBAZAM	chembl:CHEMBL70418	0.12
GABRE	P78334	2564	TdgClinicalTrial		CINOLAZEPAM	CINOLAZEPAM	CINOLAZEPAM	chembl:CHEMBL2104926	0.18
TRPC3	7222	7222	GuideToPharmacology	blocker	381744963	PYR10
GABRA4	GABRA4	2557	ChemblInteractions	positive modulator	CHEMBL454	BUTALBITAL	BUTALBITAL	chembl:CHEMBL454	0.17
CACNA1C	CACH2	775	ChemblInteractions	blocker	CHEMBL3545169	AZD1305	AZD1305	chembl:CHEMBL3545169	0.31	23394390
GABRP	GABRP	2568	PharmGKB		Selective serotonin reuptake inhibitors	Selective serotonin reuptake inhibitors
GRIK1	2897	2897	GuideToPharmacology	antagonist	178100945	ACET
GABRA4	2557	2557	GuideToPharmacology	antagonist	178101014	GABAZINE	GABAZINE	chembl:CHEMBL32503	0.1
CHRNA6	8973	8973	GuideToPharmacology	blocker	178100816	MECAMYLAMINE	MECAMYLAMINE	chembl:CHEMBL267936	2.12
GABRE	GABRE	2564	ChemblInteractions	positive modulator	CHEMBL580	LORAZEPAM	LORAZEPAM	chembl:CHEMBL580	0.14
GRIA3	2892	2892	GuideToPharmacology	allosteric modulator	178100955	ANIRACETAM	ANIRACETAM	chembl:CHEMBL36994	0.64
ASIC2	40	40	GuideToPharmacology	activator	135652738	H+
GRIA1	P42261	2890	TdgClinicalTrial		PERAMPANEL	PERAMPANEL	PERAMPANEL	chembl:CHEMBL1214124	2.36
HCN2	610	610	GuideToPharmacology	blocker	135651358	ZD7288
TRPC3	7222	7222	GuideToPharmacology	blocker	381744966	CLEMIZOLE	CLEMIZOLE	chembl:CHEMBL1407943	3.54	24561669
KCNK2	KCNK2	3776	DTC		AG-30	AG-30	CHEMBL73820	chembl:CHEMBL73820	12.73
GABRA4	P48169	2557	TEND		BROMAZEPAM	BROMAZEPAM	BROMAZEPAM	chembl:CHEMBL277062	0.12
CHRNA4	P43681	1137	TdgClinicalTrial		BUTABARBITAL	BUTABARBITAL	BUTABARBITAL	chembl:CHEMBL449	0.78
CACNA1C	Q13936	775	TEND		ISRADIPINE	ISRADIPINE	ISRADIPINE	chembl:CHEMBL1648	1.87
GABRP	O00591	2568	TEND		OXAZEPAM	OXAZEPAM	OXAZEPAM	chembl:CHEMBL568	0.2
GRIK1	2897	2897	GuideToPharmacology	antagonist	178100925	2,4-EPI-NEODYSIHERBAINE
GABRP	O00591	2568	TEND		ADINAZOLAM	ADINAZOLAM	ADINAZOLAM	chembl:CHEMBL328250	0.25
GRIK1	GLUR5	2897	ChemblInteractions	antagonist	CHEMBL220492	TOPIRAMATE	TOPIRAMATE	chembl:CHEMBL220492	3.26
GRIA3	P42263	2892	TdgClinicalTrial		BGG-492	BGG-492	SELURAMPANEL	chembl:CHEMBL3545042	0.72
KCNJ3	P48549	3760	TdgClinicalTrial		FLUPIRTINE	FLUPIRTINE	FLUPIRTINE	chembl:CHEMBL255044	1.33	19027295
CHRNA3	CHRNA3	1136	DTC		3-(DIMETHYLAMINO)BUTYL 4-CYANOPHENYL(METHYL)CARBAMATE	3-(DIMETHYLAMINO)BUTYL 4-CYANOPHENYL(METHYL)CARBAMATE	CHEMBL466398	chembl:CHEMBL466398	6.37
GABRE	P78334	2564	TdgClinicalTrial		PRAZEPAM	PRAZEPAM	PRAZEPAM	chembl:CHEMBL969	0.19
ASIC2	40	40	GuideToPharmacology	blocker	135649936	AMILORIDE	AMILORIDE	chembl:CHEMBL945	5.46
GABRA4	P48169	2557	TdgClinicalTrial		TRIAZOLAM	TRIAZOLAM	TRIAZOLAM	chembl:CHEMBL646	0.15
SCN2A	NAC2	6326	ChemblInteractions	blocker	CHEMBL861	MEPHENYTOIN	MEPHENYTOIN	chembl:CHEMBL861	0.09
CACNA1G	8913	8913	GuideToPharmacology	blocker	223366051	Z944
GABRA4	P48169	2557	TdgClinicalTrial		CLOBAZAM	CLOBAZAM	CLOBAZAM	chembl:CHEMBL70418	0.12
SCN2A	NAC2	6326	ChemblInteractions	blocker	CHEMBL1200654	BENOXINATE HYDROCHLORIDE	BENOXINATE HYDROCHLORIDE	chembl:CHEMBL1200654	0.1
GABRE	P78334	2564	TEND		BROMAZEPAM	BROMAZEPAM	BROMAZEPAM	chembl:CHEMBL277062	0.15
GABRA4	P48169	2557	TEND		SECOBARBITAL	SECOBARBITAL	SECOBARBITAL	chembl:CHEMBL447	0.26
CHRNA3	NACHRA3	1136	ChemblInteractions	antagonist	CHEMBL3707249	ASM-024	ASM-024	chembl:CHEMBL3707249	0.45
SCN9A	NENA	6335	ChemblInteractions	blocker	CHEMBL1889140	ROPIVACAINE HYDROCHLORIDE	ROPIVACAINE HYDROCHLORIDE	chembl:CHEMBL1889140	0.09
SCN2A	NAC2	6326	ChemblInteractions	blocker	CHEMBL856	PRIMIDONE	PRIMIDONE	chembl:CHEMBL856	0.03
GABRP	O00591	2568	TEND		TRIAZOLAM	TRIAZOLAM	TRIAZOLAM	chembl:CHEMBL646	0.17
GABRQ	GABRQ	55879	ChemblInteractions	positive modulator	CHEMBL454	BUTALBITAL	BUTALBITAL	chembl:CHEMBL454	0.06
GABRA4	P48169	2557	TdgClinicalTrial		METHYLPHENOBARBITAL	METHYLPHENOBARBITAL	MEPHOBARBITAL	chembl:CHEMBL45029	0.29
CHRNA4	P43681	1137	TdgClinicalTrial		HEXOBARBITAL	HEXOBARBITAL	HEXOBARBITAL	chembl:CHEMBL7728	0.78
GABRE	GABRE	2564	ChemblInteractions	positive modulator	CHEMBL1522	ESZOPICLONE	ESZOPICLONE	chembl:CHEMBL1522	0.06
CHRNA4	P43681	1137	TEND		HEXOBARBITAL	HEXOBARBITAL	HEXOBARBITAL	chembl:CHEMBL7728	0.78
TRPA1	8989	8989	GuideToPharmacology	activator	135649950	APOMORPHINE	APOMORPHINE	chembl:CHEMBL53	0.11
CACNA1G	O43497	8913	TEND		ETHOSUXIMIDE	ETHOSUXIMIDE	ETHOSUXIMIDE	chembl:CHEMBL696	5.09
TRPM2	7226	7226	GuideToPharmacology	activator	135651521	NAD	NADIDE	chembl:CHEMBL1234613	7.96
KCNJ12	3768	3768	GuideToPharmacology	inhibitor	135652741	MG2+				1878461725155930
SCN2A	SCN2A	6326	PharmGKB		topiramate	topiramate	TOPIRAMATE	chembl:CHEMBL220492	0.1
GABRA4	GABRA4	2557	ChemblInteractions	positive modulator	CHEMBL1522	ESZOPICLONE	ESZOPICLONE	chembl:CHEMBL1522	0.05
SCN8A	MED	6334	ChemblInteractions	blocker	CHEMBL1200586	PRILOCAINE HYDROCHLORIDE	PRILOCAINE HYDROCHLORIDE	chembl:CHEMBL1200586	0.1
P2RX1	5023	5023	GuideToPharmacology	agonist	135651446	ATP	ADENOSINE TRIPHOSPHATE	chembl:CHEMBL14249	1.87
SCN9A	NENA	6335	ChemblInteractions	blocker	CHEMBL1769	PROPOXYCAINE HYDROCHLORIDE	PROPOXYCAINE HYDROCHLORIDE	chembl:CHEMBL1769	0.09
TRPC6	7225	7225	GuideToPharmacology	activator	178101008	FLUFENAMATE
KCNK10	TREK2	54207	ChemblInteractions		CHEMBL1200694	SEVOFLURANE	SEVOFLURANE	chembl:CHEMBL1200694	0.32
ASIC2	40	40	GuideToPharmacology	blocker	178100938	A-317567	CHEMBL185515	chembl:CHEMBL185515	6.37
GABRQ	GABRQ	55879	ChemblInteractions		CHEMBL407	FLUMAZENIL	FLUMAZENIL	chembl:CHEMBL407	0.06
TRPC3	7222	7222	GuideToPharmacology	blocker	135652735	GD3+
GRIK1	2897	2897	GuideToPharmacology	antagonist	178101075	MSVIII-19
TRPC6	7225	7225	GuideToPharmacology	activator	178100924	HYP 9
MCOLN3	MCOLN3	55283	DTC		GNF-PF-3084	GNF-PF-3084	CHEMBL601135	chembl:CHEMBL601135	3.18
CHRNA3	NACHRA3	1136	ChemblInteractions	antagonist	CHEMBL1245	TRIMETHAPHAN CAMSYLATE	TRIMETHAPHAN CAMSYLATE	chembl:CHEMBL1245	1.59	16884293
GABRQ	GABRQ	55879	DTC		ETOMIDATE	ETOMIDATE	ETOMIDATE	chembl:CHEMBL681	0.2
SCN2A	NAC2	6326	ChemblInteractions	blocker	CHEMBL605	PROCAINAMIDE HYDROCHLORIDE	PROCAINAMIDE HYDROCHLORIDE	chembl:CHEMBL605	0.11
GABRP	O00591	2568	TdgClinicalTrial		ESTAZOLAM	ESTAZOLAM	ESTAZOLAM	chembl:CHEMBL285674	0.23
CHRNA4	NACRA4	1137	ChemblInteractions	agonist	CHEMBL430497	TEBANICLINE TOSYLATE	TEBANICLINE	chembl:CHEMBL430497	0.78
GRIK1	2897	2897	GuideToPharmacology	agonist	178101063	LY339434
MCOLN3	MCOLN3	55283	DTC		ARECOLINE HYDROBROMIDE	ARECOLINE HYDROBROMIDE	ARECOLINE HYDROBROMIDE	chembl:CHEMBL449209	12.73
SCN2A	NAC2	6326	ChemblInteractions	blocker	CHEMBL1611	PHENYTOIN SODIUM	PHENYTOIN SODIUM	chembl:CHEMBL1611	0.11
MCOLN2	255231	255231	GuideToPharmacology	activator	178103002	ML SA1
GRIA1	P42261	2890	TdgClinicalTrial		ISOFLURANE	ISOFLURANE	ISOFLURANE	chembl:CHEMBL1256	0.33
GABRA4	P48169	2557	TdgClinicalTrial		MEPROBAMATE	MEPROBAMATE	MEPROBAMATE	chembl:CHEMBL979	0.24
GABRE	P78334	2564	TEND		HALAZEPAM	HALAZEPAM	HALAZEPAM	chembl:CHEMBL970	0.26
CHRNA4	1137	1137	GuideToPharmacology	agonist	178100802	[125I]EPIBATIDINE
SCN2A	NAC2	6326	ChemblInteractions	blocker	CHEMBL1200437	QUINIDINE GLUCONATE	QUINIDINE GLUCONATE	chembl:CHEMBL1200437	0.11
GABRP	O00591	2568	TEND		PRAZEPAM	PRAZEPAM	PRAZEPAM	chembl:CHEMBL969	0.19
GABRE	GABRE	2564	ChemblInteractions	positive modulator	CHEMBL1201065	THIAMYLAL SODIUM	THIAMYLAL SODIUM	chembl:CHEMBL1201065	0.06
CHRNA4	P43681	1137	TdgClinicalTrial		TALBUTAL	TALBUTAL	TALBUTAL	chembl:CHEMBL1200802	0.39
SCN2A	Q99250	6326	TdgClinicalTrial		SAFINAMIDE	SAFINAMIDE	SAFINAMIDE	chembl:CHEMBL396778	0.07
CHRNA4	P43681	1137	TdgClinicalTrial		POZANICLINE	POZANICLINE	POZANICLINE	chembl:CHEMBL127071	0.78
CHRNA4	Nicotinic acetylcholine receptor	1137	TTD		A-85380	A-85380	CHEMBL59986	chembl:CHEMBL59986	1.55
GABRP	GABRP	2568	ChemblInteractions		CHEMBL220492	TOPIRAMATE	TOPIRAMATE	chembl:CHEMBL220492	0.02	32152934
CHRNA3	CHRNA3	1136	PharmGKB		cocaine	cocaine	COCAINE	chembl:CHEMBL370805	0.3
ASIC2	Q16515	40	TdgClinicalTrial		P-552	P-552
SCN2A	NAC2	6326	ChemblInteractions	blocker	CHEMBL698	TETRACAINE	TETRACAINE	chembl:CHEMBL698	0.1
CACNA1G	O43497	8913	TEND		TRIMETHADIONE	TRIMETHADIONE	TRIMETHADIONE	chembl:CHEMBL695	7.16
KCNK2	TREK	3776	ChemblInteractions		CHEMBL1256	ISOFLURANE	ISOFLURANE	chembl:CHEMBL1256	0.44
GABRE	GABRE	2564	ChemblInteractions		CHEMBL2068724	ACAMPROSATE CALCIUM	ACAMPROSATE CALCIUM	chembl:CHEMBL2068724	0.04
GRIK1	GLUR5	2897	ChemblInteractions	antagonist	CHEMBL3545042	Selurampanel	SELURAMPANEL	chembl:CHEMBL3545042	1.59
SCN2A	NAC2	6326	ChemblInteractions	blocker	CHEMBL315985	ESLICARBAZEPINE	ESLICARBAZEPINE	chembl:CHEMBL315985	0.11
AQP9	366	366	GuideToPharmacology	inhibitor	178101102	PHLORETIN	PHLORETIN	chembl:CHEMBL45068	0.56
GRIA1	GLUH1	2890	ChemblInteractions	antagonist	CHEMBL220492	TOPIRAMATE	TOPIRAMATE	chembl:CHEMBL220492	0.05
TRPA1	8989	8989	GuideToPharmacology	activator	178101087	NPPB
KCNJ8	3764	3764	GuideToPharmacology	inhibitor	178103454	TOLBUTAMIDE	TOLBUTAMIDE	chembl:CHEMBL782	0.99
GABRQ	Q9UN88	55879	TEND		CHLORDIAZEPOXIDE	CHLORDIAZEPOXIDE	CHLORDIAZEPOXIDE	chembl:CHEMBL451	0.16
GABRQ	Q9UN88	55879	TdgClinicalTrial		ALPRAZOLAM	ALPRAZOLAM	ALPRAZOLAM	chembl:CHEMBL661	0.11
KCNQ5	56479	56479	GuideToPharmacology	activator	178102130	GABAPENTIN	GABAPENTIN	chembl:CHEMBL940	0.42
GABRA4	P48169	2557	TdgClinicalTrial		CHLORDIAZEPOXIDE	CHLORDIAZEPOXIDE	CHLORDIAZEPOXIDE	chembl:CHEMBL451	0.12
HVCN1	84329	84329	GuideToPharmacology	blocker	135652732	CD2+
CACNA1G	KIAA1123	8913	ChemblInteractions	modulator	CHEMBL1628502	GABAPENTIN ENACARBIL	GABAPENTIN ENACARBIL	chembl:CHEMBL1628502	0.13
GABRE	GABRE	2564	ChemblInteractions		CHEMBL681	ETOMIDATE	ETOMIDATE	chembl:CHEMBL681	0.18
SCN9A	NENA	6335	ChemblInteractions	blocker	CHEMBL605	PROCAINAMIDE HYDROCHLORIDE	PROCAINAMIDE HYDROCHLORIDE	chembl:CHEMBL605	0.09
P2RX1	5023	5023	GuideToPharmacology	antagonist	178101042	IP5I
SCN9A	Q15858	6335	TdgClinicalTrial		LIDOCAINE	LIDOCAINE	LIDOCAINE	chembl:CHEMBL79	0.35
MCOLN3	MCOLN3	55283	DTC		TCMDC-124500	TCMDC-124500	CHEMBL548708	chembl:CHEMBL548708	12.73
GABRA4	P48169	2557	TdgClinicalTrial		TEMAZEPAM	TEMAZEPAM	TEMAZEPAM	chembl:CHEMBL967	0.2
TRPA1	ANKTM1	8989	ChemblInteractions	antagonist	CHEMBL3707378	CB-189625	CB-189625	chembl:CHEMBL3707378	2.45
GABRA4	P48169	2557	TdgClinicalTrial		PHENOBARBITAL	PHENOBARBITAL	PHENOBARBITAL	chembl:CHEMBL40	0.05
KCNS2	KIAA1144	3788	ChemblInteractions	blocker	CHEMBL113461	TEDISAMIL	TEDISAMIL	chembl:CHEMBL2111110	0.41
GABRA4	P48169	2557	TdgClinicalTrial		SECOBARBITAL	SECOBARBITAL	SECOBARBITAL	chembl:CHEMBL447	0.26
CHRNA3	1136	1136	GuideToPharmacology	antagonist	178100835	Î‘-CONOTOXIN-GIC
GABRE	GABRE	2564	ChemblInteractions	positive modulator	CHEMBL1200982	BUTABARBITAL SODIUM	BUTABARBITAL SODIUM	chembl:CHEMBL1200982	0.07
SCN9A	NENA	6335	ChemblInteractions	blocker	CHEMBL944	CHLOROPROCAINE HYDROCHLORIDE	CHLOROPROCAINE HYDROCHLORIDE	chembl:CHEMBL944	0.09
SCN9A	NENA	6335	ChemblInteractions	blocker	CHEMBL1200715	HEXYLCAINE HYDROCHLORIDE	HEXYLCAINE HYDROCHLORIDE	chembl:CHEMBL1200715	0.09
CHRNA3	1136	1136	GuideToPharmacology	antagonist	178100837	Î‘-CONOTOXIN TXIA
GABRA4	P48169	2557	TdgClinicalTrial		BUTABARBITAL	BUTABARBITAL	BUTABARBITAL	chembl:CHEMBL449	0.17
GRIK3	GLUR7	2899	ChemblInteractions	antagonist	CHEMBL14935	TEZAMPANEL	TEZAMPANEL	chembl:CHEMBL14935	3.54
TRPA1	8989	8989	GuideToPharmacology	activator	178102913	BROMOACETONE
GABRQ	GABRQ	55879	ChemblInteractions	positive modulator	CHEMBL1200733	DESFLURANE	DESFLURANE	chembl:CHEMBL1200733	0.04
SCN9A	Q15858	6335	TdgClinicalTrial		SAFINAMIDE	SAFINAMIDE	SAFINAMIDE	chembl:CHEMBL396778	0.06
SCN9A	6335	6335	GuideToPharmacology	inhibitor	374883890	GNE-131
CHRNA3	1136	1136	GuideToPharmacology	blocker	178100826	NS1738
TRPA1	8989	8989	GuideToPharmacology	activator	178100978	CHLOROBENZYLIDENE MALONONITRILE
KCNK10	54207	54207	GuideToPharmacology	activator	135651442	ARACHIDONIC ACID
SCN9A	6335	6335	GuideToPharmacology	activator	135652668	BATRACHOTOXIN
CACNA1C	775	775	GuideToPharmacology	activator	178101135	SZ(+)-(S)-202-791
GABRE	P78334	2564	TdgClinicalTrial		DIAZEPAM	DIAZEPAM	DIAZEPAM	chembl:CHEMBL12	0.17
GABRE	P78334	2564	TEND		ADINAZOLAM	ADINAZOLAM	ADINAZOLAM	chembl:CHEMBL328250	0.25	1.84961e+23
CACNA2D1	CACNL2A	781	ChemblInteractions	modulator	CHEMBL1059	PREGABALIN	PREGABALIN	chembl:CHEMBL1059	0.42
TRPV2	51393	51393	GuideToPharmacology	blocker	135651058	SKF96365
HTR3C	Q8WXA8	170572	TdgClinicalTrial		GRANISETRON	GRANISETRON	GRANISETRON	chembl:CHEMBL289469	0.98
KCNK10	54207	54207	GuideToPharmacology	activator	135651477	DOCOSAHEXAENOIC ACID
GABRQ	GABRQ	55879	ChemblInteractions	positive modulator	CHEMBL580	LORAZEPAM	LORAZEPAM	chembl:CHEMBL580	0.15
SCN2A	NAC2	6326	ChemblInteractions	blocker	CHEMBL1200395	ORPHENADRINE CITRATE	ORPHENADRINE CITRATE	chembl:CHEMBL1200395	0.05
SCN8A	MED	6334	ChemblInteractions	blocker	CHEMBL108	CARBAMAZEPINE	CARBAMAZEPINE	chembl:CHEMBL108	0.02
GABRE	GABRE	2564	ChemblInteractions	agonist	CHEMBL3707402	PF-06372865	PF-06372865	chembl:CHEMBL3707402	0.07
CHRNA4	P43681	1137	TdgClinicalTrial		NICOTINE	NICOTINE	NICOTINE	chembl:CHEMBL3	0.7
MCOLN3	55283	55283	GuideToPharmacology	activator	178103021	SF-21
GRIA1	2890	2890	GuideToPharmacology	allosteric modulator	178101036	IDRA-21
GRIA3	2892	2892	GuideToPharmacology	allosteric modulator	178100985	CX516	CX516	chembl:CHEMBL136800	0.72
GABRP	GABRP	2568	ChemblInteractions	positive modulator	CHEMBL1200903	SECOBARBITAL SODIUM	SECOBARBITAL SODIUM	chembl:CHEMBL1200903	0.07
GRIA1	2890	2890	GuideToPharmacology	allosteric modulator	178101121	S18986
SCN9A	NENA	6335	ChemblInteractions	blocker	CHEMBL29741	IRAMPANEL	IRAMPANEL	chembl:CHEMBL29741	0.07
SCN8A	MED	6334	ChemblInteractions	blocker	CHEMBL750	ZONISAMIDE	ZONISAMIDE	chembl:CHEMBL750	0.05
GRIA1	GLUH1	2890	ChemblInteractions	antagonist	CHEMBL29741	IRAMPANEL	IRAMPANEL	chembl:CHEMBL29741	0.17
GRIA3	P42263	2892	TdgClinicalTrial		CX1632/S 47445	CX1632/S 47445
GABRA4	GABRA4	2557	ChemblInteractions		CHEMBL591	ETHCHLORVYNOL	ETHCHLORVYNOL	chembl:CHEMBL591	0.05
CACNA1C	CACH2	775	ChemblInteractions	blocker	CHEMBL1200984	AMLODIPINE MALEATE	AMLODIPINE MALEATE	chembl:CHEMBL1200984	0.47
GABRA4	2557	2557	GuideToPharmacology	allosteric modulator	135652747	ZN2+
GABRQ	GABRQ	55879	ChemblInteractions	positive modulator	CHEMBL646	TRIAZOLAM	TRIAZOLAM	chembl:CHEMBL646	0.19
GRIA1	P42261	2890	TdgClinicalTrial		PHENOBARBITAL	PHENOBARBITAL	PHENOBARBITAL	chembl:CHEMBL40	0.13	22336956
KCNQ5	KCNQ5	56479	PharmGKB		celecoxib	celecoxib	CELECOXIB	chembl:CHEMBL118	0.2
CACNA1C	Q13936	775	TdgClinicalTrial		ISRADIPINE	ISRADIPINE	ISRADIPINE	chembl:CHEMBL1648	1.87
GABRP	GABRP	2568	ChemblInteractions	positive modulator	CHEMBL2096631	CLORAZEPATE DIPOTASSIUM	CLORAZEPATE DIPOTASSIUM	chembl:CHEMBL2096631	0.07
CHRNA3	1136	1136	GuideToPharmacology	antagonist	178100799	Î‘-CONOTOXIN AUIB
CACNA1G	O43497	8913	TdgClinicalTrial		TRIMETHADIONE	TRIMETHADIONE	TRIMETHADIONE	chembl:CHEMBL695	7.16
CACNA1G	KIAA1123	8913	ChemblInteractions	blocker	CHEMBL1100	PARAMETHADIONE	PARAMETHADIONE	chembl:CHEMBL1100	2.12
TRPA1	8989	8989	GuideToPharmacology	activator	53801040	NICOTINE	NICOTINE	chembl:CHEMBL3	0.05
GRIA1	GLUH1	2890	ChemblInteractions	antagonist	CHEMBL14935	TEZAMPANEL	TEZAMPANEL	chembl:CHEMBL14935	0.79
KCNK2	TREK	3776	ChemblInteractions		CHEMBL1200733	DESFLURANE	DESFLURANE	chembl:CHEMBL1200733	0.21
GABRA4	P48169	2557	TdgClinicalTrial		NG2-73	NG2-73	ADIPIPLON	chembl:CHEMBL2103791	0.09
GABRP	GABRP	2568	ChemblInteractions	positive modulator	CHEMBL971	PENTOBARBITAL SODIUM	PENTOBARBITAL SODIUM	chembl:CHEMBL971	0.07	26263397
TRPA1	TRPA1	8989	DTC		ERUCIN	ERUCIN	ERUCIN	chembl:CHEMBL2151143	4.9
SCN2A	NAC2	6326	ChemblInteractions	blocker	CHEMBL1200819	ARTICAINE HYDROCHLORIDE	ARTICAINE HYDROCHLORIDE	chembl:CHEMBL1200819	0.11	23394390
GRIA3	GRIA3	2892	PharmGKB		Selective serotonin reuptake inhibitors	Selective serotonin reuptake inhibitors
TRPA1	8989	8989	GuideToPharmacology	activator	381744956	JT010
CHRNA4	P43681	1137	TEND		SECOBARBITAL	SECOBARBITAL	SECOBARBITAL	chembl:CHEMBL447	0.78
SCN9A	NENA	6335	ChemblInteractions	blocker	CHEMBL744	RILUZOLE	RILUZOLE	chembl:CHEMBL744	0.04
GABRP	O00591	2568	TdgClinicalTrial		ALPRAZOLAM	ALPRAZOLAM	ALPRAZOLAM	chembl:CHEMBL661	0.1
GRIK1	Glutamate receptor ionotropic kainate 1	2897	TTD		LY293558	LY293558
SCN8A	MED	6334	ChemblInteractions	blocker	CHEMBL220492	TOPIRAMATE	TOPIRAMATE	chembl:CHEMBL220492	0.03
TRPM2	7226	7226	GuideToPharmacology	activator	135652731	CA2+
GABRA4	GABRA4	2557	ChemblInteractions	positive modulator	CHEMBL1200694	SEVOFLURANE	SEVOFLURANE	chembl:CHEMBL1200694	0.03
SCN9A	NENA	6335	ChemblInteractions	blocker	CHEMBL3545171	PF-05089771	PF-05089771	chembl:CHEMBL3545171	1.87
CHRNA3	1136	1136	GuideToPharmacology	blocker	178100812	A-867744	CHEMBL490153	chembl:CHEMBL490153	1.06	26164842
CHRNA4	CHRNA4	1137	DTC		NICOTINE	NICOTINE	NICOTINE	chembl:CHEMBL3	0.7
SCN9A	NENA	6335	ChemblInteractions	blocker	CHEMBL1200395	ORPHENADRINE CITRATE	ORPHENADRINE CITRATE	chembl:CHEMBL1200395	0.04
CACNA1C	775	775	GuideToPharmacology	blocker	135651305	VERAPAMIL	VERAPAMIL	chembl:CHEMBL6966	0.42
TRPC3	7222	7222	GuideToPharmacology	blocker	135649695	2-APB
KCNJ5	3762	3762	GuideToPharmacology	activator	135651544	PIP2
MCOLN2	255231	255231	GuideToPharmacology	activator	381744982	ML2-SA1
GABRP	GABRP	2568	ChemblInteractions	positive modulator	CHEMBL1200420	MIDAZOLAM HYDROCHLORIDE	MIDAZOLAM HYDROCHLORIDE	chembl:CHEMBL1200420	0.06
TRPA1	8989	8989	GuideToPharmacology	inhibitor	178102896	TCS 5861528				2783969225753930
RYR2	RYR2	6262	PharmGKB		atorvastatin	atorvastatin	ATORVASTATIN	chembl:CHEMBL1487	0.32
CHRNA4	1137	1137	GuideToPharmacology	agonist	178100805	[3H]CYTISINE				20337496
CHRNA3	CHRNA3	1136	DTC		PHANTASMIDINE	PHANTASMIDINE	PHANTASMIDINE	chembl:CHEMBL1086654	3.18	22336956
KCNQ3	KCNQ3	3786	PharmGKB		celecoxib	celecoxib	CELECOXIB	chembl:CHEMBL118	0.22
TRPM2	7226	7226	GuideToPharmacology	blocker	135649695	2-APB
CACNA1C	775	775	GuideToPharmacology	inhibitor	135651166	[3H](+)-ISRADIPINE
GRIA3	GLUR3	2892	ChemblInteractions	antagonist	CHEMBL3545042	Selurampanel	SELURAMPANEL	chembl:CHEMBL3545042	0.72
CACNA1G	Voltage-gated calcium channel alpha Cav3.1	8913	TTD		Ethosuximide	Ethosuximide	ETHOSUXIMIDE	chembl:CHEMBL696	5.09
GRIA3	P42263	2892	TdgClinicalTrial		CX717	CX717
SCN8A	6334	6334	GuideToPharmacology	blocker	135652715	SAXITOXIN	SAXITOXIN	chembl:CHEMBL501134	0.27
GABRA4	2557	2557	GuideToPharmacology	agonist	178101104	PIPERIDINE-4-SULPHONIC ACID				27023437
GRIA1	GRIA1	2890	PharmGKB		haloperidol	haloperidol	HALOPERIDOL	chembl:CHEMBL54	0.13
TRPA1	8989	8989	GuideToPharmacology	blocker,inhibitor	178100956	AP18
SCN8A	MED	6334	ChemblInteractions	blocker	CHEMBL87992	ESLICARBAZEPINE ACETATE	ESLICARBAZEPINE ACETATE	chembl:CHEMBL87992	0.11
GABRP	O00591	2568	TdgClinicalTrial		CLONAZEPAM	CLONAZEPAM	CLONAZEPAM	chembl:CHEMBL452	0.14
GABRA4	P48169	2557	TdgClinicalTrial		LORAZEPAM	LORAZEPAM	LORAZEPAM	chembl:CHEMBL580	0.11
CHRNA4	1137	1137	GuideToPharmacology	allosteric modulator	178100818	LY2087101
SCN2A	NAC2	6326	ChemblInteractions	blocker	CHEMBL108	CARBAMAZEPINE	CARBAMAZEPINE	chembl:CHEMBL108	0.11
KCNQ3	KCNQ3	3786	ChemblInteractions	activator	CHEMBL266510	FLINDOKALNER	FLINDOKALNER	chembl:CHEMBL266510	1.41
CHRNA6	8973	8973	GuideToPharmacology	antagonist	178100801	[125I]Î‘-CONOTOXIN MII
GABRA4	P48169	2557	TEND		BUTETHAL	BUTETHAL	BUTETHAL	chembl:CHEMBL404422	0.26
P2RX1	5023	5023	GuideToPharmacology	allosteric modulator	178103110	MRS 2219
SCN2A	NAC2	6326	ChemblInteractions	blocker	CHEMBL1201063	PROPAFENONE HYDROCHLORIDE	PROPAFENONE HYDROCHLORIDE	chembl:CHEMBL1201063	0.08	2.38596e+23
SCN2A	SCN2A	6326	PharmGKB		antiepileptics	antiepileptics
GABRE	P78334	2564	TEND		ESTAZOLAM	ESTAZOLAM	ESTAZOLAM	chembl:CHEMBL285674	0.23
SCN8A	MED	6334	ChemblInteractions	blocker	CHEMBL1201020	DISOPYRAMIDE PHOSPHATE	DISOPYRAMIDE PHOSPHATE	chembl:CHEMBL1201020	0.1
SCN9A	Voltage-gated sodium channel alpha Nav1.7	6335	TTD		GDC0310	GDC0310
CHRNA4	P43681	1137	TdgClinicalTrial		THIOPENTAL	THIOPENTAL	THIOPENTAL	chembl:CHEMBL441	0.71
GABRA4	P48169	2557	TdgClinicalTrial		HEXOBARBITAL	HEXOBARBITAL	HEXOBARBITAL	chembl:CHEMBL7728	0.26
KCNJ3	3760	3760	GuideToPharmacology	blocker	135652729	BA2+
KCND2	KIAA1044	3751	ChemblInteractions	blocker	CHEMBL1200728	GUANIDINE HYDROCHLORIDE	GUANIDINE HYDROCHLORIDE	chembl:CHEMBL1200728	0.41
GRIA3	2892	2892	GuideToPharmacology		178100904	[3H]CNQX
GABRE	GABRE	2564	ChemblInteractions	positive modulator	CHEMBL969	PRAZEPAM	PRAZEPAM	chembl:CHEMBL969	0.19
GABRP	GABRP	2568	ChemblInteractions	positive modulator	CHEMBL970	HALAZEPAM	HALAZEPAM	chembl:CHEMBL970	0.26
SCN2A	NAC2	6326	ChemblInteractions	blocker	CHEMBL1769	PROPOXYCAINE HYDROCHLORIDE	PROPOXYCAINE HYDROCHLORIDE	chembl:CHEMBL1769	0.11
GABRE	GABRE	2564	ChemblInteractions	positive modulator	CHEMBL1256	ISOFLURANE	ISOFLURANE	chembl:CHEMBL1256	0.04
GJA4	2701	2701	GuideToPharmacology	inhibitor	135652731	CA2+
CACNA2D1	P54289	781	TEND		ISRADIPINE	ISRADIPINE	ISRADIPINE	chembl:CHEMBL1648	2.53
CACNA1C	CACH2	775	ChemblInteractions	blocker	CHEMBL1200805	DILTIAZEM MALATE	DILTIAZEM MALATE	chembl:CHEMBL1200805	0.47
CACNA1G	KIAA1123	8913	ChemblInteractions	blocker	CHEMBL695	TRIMETHADIONE	TRIMETHADIONE	chembl:CHEMBL695	7.16
GABRE	GABRE	2564	ChemblInteractions	positive modulator	CHEMBL1200903	SECOBARBITAL SODIUM	SECOBARBITAL SODIUM	chembl:CHEMBL1200903	0.07	10075694
KCNJ3	KCNJ3	3760	NCI		THYROTROPIN	THYROTROPIN	THYROTROPIN	chembl:CHEMBL1201532	8.49
GRIA1	P42261	2890	TEND		SEVOFLURANE	SEVOFLURANE	SEVOFLURANE	chembl:CHEMBL1200694	0.36
SCN8A	6334	6334	GuideToPharmacology	inhibitor	135652013	BC-III				26263397
TRPA1	TRPA1	8989	DTC		ISOPROPYL ISOTHIOCYANATE	ISOPROPYL ISOTHIOCYANATE	ISOPROPYL ISOTHIOCYANATE	chembl:CHEMBL2208211	2.45
CACNB4	CACNLB4	785	ChemblInteractions	modulator	CHEMBL2103836	IMAGABALIN	IMAGABALIN	chembl:CHEMBL2103836	0.28
GABRA4	GABRA4	2557	ChemblInteractions	positive modulator	CHEMBL931	HALOTHANE	HALOTHANE	chembl:CHEMBL931	0.03
SCN8A	MED	6334	ChemblInteractions	blocker	CHEMBL1201022	PHENAZOPYRIDINE HYDROCHLORIDE	PHENAZOPYRIDINE HYDROCHLORIDE	chembl:CHEMBL1201022	0.07	24484240
TRPA1	TRPA1	8989	DTC		VOACANGINE	VOACANGINE	VOACANGINE	chembl:CHEMBL182120	2.45
SCN9A	NENA	6335	ChemblInteractions	blocker	CHEMBL220492	TOPIRAMATE	TOPIRAMATE	chembl:CHEMBL220492	0.02
SCN2A	NAC2	6326	ChemblInteractions	blocker	CHEMBL1201486	QUINIDINE POLYGALACTURONATE	QUINIDINE POLYGALACTURONATE	chembl:CHEMBL1201486	0.11
GABRA4	GABRA4	2557	ChemblInteractions	agonist	CHEMBL312443	GABOXADOL	GABOXADOL	chembl:CHEMBL312443	0.16
GABRP	GABRP	2568	ChemblInteractions	positive modulator	CHEMBL450	METHARBITAL	METHARBITAL	chembl:CHEMBL450	0.05
GABRP	GABRP	2568	ChemblInteractions	positive modulator	CHEMBL1200733	DESFLURANE	DESFLURANE	chembl:CHEMBL1200733	0.03
GRIA3	2892	2892	GuideToPharmacology	allosteric modulator	178100987	CYCLOTHIAZIDE	CYCLOTHIAZIDE	chembl:CHEMBL61593	0.36
KCNK2	3776	3776	GuideToPharmacology	activator	381745018	GIâ€530159
GABRE	P78334	2564	TEND		DIAZEPAM	DIAZEPAM	DIAZEPAM	chembl:CHEMBL12	0.17
TRPC3	7222	7222	GuideToPharmacology	blocker	178101049	KB-R7943				23352509
CHRNA3	CHRNA3	1136	DTC		3-BENZHYDRYLQUINUCLIDINE	3-BENZHYDRYLQUINUCLIDINE	CHEMBL2332279	chembl:CHEMBL2332279	3.18	16884293
GABRA4	GABRA4	2557	DTC		AZIETOMIDATE	AZIETOMIDATE	AZIETOMIDATE	chembl:CHEMBL23812	0.11
GJC1	10052	10052	GuideToPharmacology	inhibitor	135652731	CA2+
SCN2A	NAC2	6326	ChemblInteractions	blocker	CHEMBL741	LAMOTRIGINE	LAMOTRIGINE	chembl:CHEMBL741	0.33
SCN8A	MED	6334	ChemblInteractions	blocker	CHEMBL1200334	MORICIZINE HYDROCHLORIDE	MORICIZINE HYDROCHLORIDE	chembl:CHEMBL1200334	0.09
TRPM2	7226	7226	GuideToPharmacology	blocker	135652747	ZN2+
SCN2A	NAC2	6326	ChemblInteractions	blocker	CHEMBL1201754	RUFINAMIDE	RUFINAMIDE	chembl:CHEMBL1201754	0.1
GABRA4	GABRA4	2557	ChemblInteractions	positive modulator	CHEMBL1200903	SECOBARBITAL SODIUM	SECOBARBITAL SODIUM	chembl:CHEMBL1200903	0.05
CACNA1G	KIAA1123	8913	ChemblInteractions	modulator	CHEMBL2103836	IMAGABALIN	IMAGABALIN	chembl:CHEMBL2103836	0.13
KCNB2	9312	9312	GuideToPharmacology	inhibitor	223366092	RY796
GRIA1	2890	2890	GuideToPharmacology	blocker	178101046	JORO TOXIN
SCN9A	6335	6335	GuideToPharmacology	inhibitor	178102359	N-ME-AMINOPYRIMIDINONE 9				25774163
CHRNA4	CHRNA4	1137	PharmGKB		varenicline	varenicline	VARENICLINE	chembl:CHEMBL1396	2.22
TRPA1	8989	8989	GuideToPharmacology	activator	178100984	CU2+
TRPA1	8989	8989	GuideToPharmacology	activator	178102910	METHYL ISOCYANATE
GABRQ	Q9UN88	55879	TdgClinicalTrial		OCINAPLON	OCINAPLON	OCINAPLON	chembl:CHEMBL2105199	0.06
CHRNA4	Nicotinic acetylcholine receptor	1137	TTD		BMS-954561	BMS-954561
CACNA2D4	CACNA2D4	93589	ChemblInteractions	modulator	CHEMBL2103836	IMAGABALIN	IMAGABALIN	chembl:CHEMBL2103836	0.36
SCN8A	Q9UQD0	6334	TdgClinicalTrial		SAFINAMIDE	SAFINAMIDE	SAFINAMIDE	chembl:CHEMBL396778	0.07
GABRA4	P48169	2557	TdgClinicalTrial		CLORAZEPATE	CLORAZEPATE	CLORAZEPIC ACID	chembl:CHEMBL1213252	0.09
CACNA1G	Voltage-gated calcium channel alpha Cav3.1	8913	TTD		Verapamil	Verapamil	VERAPAMIL	chembl:CHEMBL6966	0.48	22336956
CACNB4	CACNB4	785	PharmGKB		celecoxib	celecoxib	CELECOXIB	chembl:CHEMBL118	0.22
GABRQ	Q9UN88	55879	TEND		DIAZEPAM	DIAZEPAM	DIAZEPAM	chembl:CHEMBL12	0.19
TRPC6	7225	7225	GuideToPharmacology	blocker	381744966	CLEMIZOLE	CLEMIZOLE	chembl:CHEMBL1407943	1.77
GABRE	P78334	2564	TdgClinicalTrial		CLONAZEPAM	CLONAZEPAM	CLONAZEPAM	chembl:CHEMBL452	0.14
GABRP	GABRP	2568	ChemblInteractions		CHEMBL1200789	TRICLOFOS SODIUM	TRICLOFOS SODIUM	chembl:CHEMBL1200789	0.07
MCOLN3	55283	55283	GuideToPharmacology	activator	178103020	SF-11
KCNJ8	KCNJ8	3764	ChemblInteractions		CHEMBL2105160	NAMINIDIL	NAMINIDIL	chembl:CHEMBL2105160	1.99
GABRA4	GABRA4	2557	ChemblInteractions	positive modulator	CHEMBL12	DIAZEPAM	DIAZEPAM	chembl:CHEMBL12	0.03
SCN2A	NAC2	6326	ChemblInteractions	blocker	CHEMBL1201020	DISOPYRAMIDE PHOSPHATE	DISOPYRAMIDE PHOSPHATE	chembl:CHEMBL1201020	0.1
SCN8A	MED	6334	ChemblInteractions	blocker	CHEMBL1200819	ARTICAINE HYDROCHLORIDE	ARTICAINE HYDROCHLORIDE	chembl:CHEMBL1200819	0.11
GABRE	GABRE	2564	ChemblInteractions	positive modulator	CHEMBL568	OXAZEPAM	OXAZEPAM	chembl:CHEMBL568	0.2
SCN9A	Voltage-gated sodium channel alpha Nav1.7	6335	TTD		Methylsulfonylbenzamide derivative 2	Methylsulfonylbenzamide derivative 2
GABRA4	2557	2557	GuideToPharmacology	allosteric modulator	178101181	[3H]CGS8216
SCN9A	6335	6335	GuideToPharmacology	blocker	178102357	PYRROLOPYRIMIDINE 48 [PMID: 22318156]
GABRP	O00591	2568	TEND		LORAZEPAM	LORAZEPAM	LORAZEPAM	chembl:CHEMBL580	0.14
SCN2A	NAC2	6326	ChemblInteractions	blocker	CHEMBL744	RILUZOLE	RILUZOLE	chembl:CHEMBL744	0.05
GABRP	O00591	2568	TdgClinicalTrial		QUAZEPAM	QUAZEPAM	QUAZEPAM	chembl:CHEMBL1200472	0.26
TRPA1	Transformation-sensitive protein p120	8989	TTD		Menthol	Menthol	MENTHOL	chembl:CHEMBL256087	6.53
GABRA4	P48169	2557	TdgClinicalTrial		MIDAZOLAM	MIDAZOLAM	MIDAZOLAM	chembl:CHEMBL655	0.09
GRIK1	Glutamate receptor ionotropic kainate 1	2897	TTD		NBQX	NBQX	NBQX	chembl:CHEMBL222519	0.85
SCN9A	Voltage-gated sodium channel alpha Nav1.7	6335	TTD		CC8464	CC8464
KCNA3	3738	3738	GuideToPharmacology	blocker	135652277	MARGATOXIN
GABRE	GABRE	2564	ChemblInteractions		CHEMBL1257	ENFLURANE	ENFLURANE	chembl:CHEMBL1257	0.03
SCN9A	NENA	6335	ChemblInteractions	blocker	CHEMBL3707353	RG7893	RG7893	chembl:CHEMBL3707353	1.87
GABRE	P78334	2564	TdgClinicalTrial		CNS-7056	CNS-7056	REMIMAZOLAM	chembl:CHEMBL4297526	0.06
GABRA4	P48169	2557	TdgClinicalTrial		BROMAZEPAM	BROMAZEPAM	BROMAZEPAM	chembl:CHEMBL277062	0.12
CHRNA3	1136	1136	GuideToPharmacology	agonist	178100803	[3H]EPIBATIDINE
SCN9A	Voltage-gated sodium channel alpha Nav1.7	6335	TTD		Pyrimidine derivative 1	Pyrimidine derivative 1
GRIA3	2892	2892	GuideToPharmacology	blocker	178100960	ARGIOTOXIN
GABRE	GABRE	2564	ChemblInteractions	positive modulator	CHEMBL2096631	CLORAZEPATE DIPOTASSIUM	CLORAZEPATE DIPOTASSIUM	chembl:CHEMBL2096631	0.07
GABRQ	GABRQ	55879	ChemblInteractions	positive modulator	CHEMBL661	ALPRAZOLAM	ALPRAZOLAM	chembl:CHEMBL661	0.11
GABRP	2568	2568	GuideToPharmacology	blocker	178100875	PICROTOXIN	PICROTOXIN	chembl:CHEMBL1908342	0.05
TRPC6	7225	7225	GuideToPharmacology	activator	381744962	PYRAZOLOPYRIMIDINE 4N				15850448
AQP9	AQP9	366	NCI		DHT	DHT	ANDROSTANOLONE	wikidata:Q31686490	0.92
SCN9A	NENA	6335	ChemblInteractions	blocker	CHEMBL856	PRIMIDONE	PRIMIDONE	chembl:CHEMBL856	0.03
GABRP	O00591	2568	TdgClinicalTrial		FLURAZEPAM	FLURAZEPAM	FLURAZEPAM	chembl:CHEMBL968	0.2
SCN2A	Q99250	6326	TdgClinicalTrial		TETRODOTOXIN	TETRODOTOXIN	TETRODOTOXIN	chembl:CHEMBL507974	0.24
GRIK1	2897	2897	GuideToPharmacology	antagonist	178101067	LY466195
GABRP	GABRP	2568	ChemblInteractions		CHEMBL1257	ENFLURANE	ENFLURANE	chembl:CHEMBL1257	0.03
TRPM2	7226	7226	GuideToPharmacology	activator	135651450	CADPR
GABRA4	GABRA4	2557	ChemblInteractions	positive modulator	CHEMBL580	LORAZEPAM	LORAZEPAM	chembl:CHEMBL580	0.11
GJA10	84694	84694	GuideToPharmacology	inhibitor	178100972	CARBENOXOLONE	CARBENOXOLONE	chembl:CHEMBL499915	1.33
TRPC6	7225	7225	GuideToPharmacology	blocker	381744965	GSK2833503A
GABRP	O00591	2568	TdgClinicalTrial		MIDAZOLAM	MIDAZOLAM	MIDAZOLAM	chembl:CHEMBL655	0.11
SCN2A	NAC2	6326	ChemblInteractions	blocker	CHEMBL1200440	MEPIVACAINE HYDROCHLORIDE	MEPIVACAINE HYDROCHLORIDE	chembl:CHEMBL1200440	0.11
GRIA1	P42261	2890	TdgClinicalTrial		TALAMPANEL	TALAMPANEL	TALAMPANEL	chembl:CHEMBL61872	2.36
CACNB4	O00305	785	TdgClinicalTrial		ARVERAPAMIL	ARVERAPAMIL
CACNA2D1	Voltage-gated calcium channel alpha-2/delta-1	781	TTD		Pregabalin	Pregabalin	PREGABALIN	chembl:CHEMBL1059	0.42
GRIA1	2890	2890	GuideToPharmacology	blocker	178100960	ARGIOTOXIN
GABRQ	Q9UN88	55879	TEND		ALPRAZOLAM	ALPRAZOLAM	ALPRAZOLAM	chembl:CHEMBL661	0.11
TRPM2	7226	7226	GuideToPharmacology	activator	135651429	ADP RIBOSE
RYR2	Ryanodine receptor	6262	TTD		ARM210	ARM210
CACNA1G	O43497	8913	TdgClinicalTrial		FLUNARIZINE	FLUNARIZINE	FLUNARIZINE	chembl:CHEMBL30008	2.12
KCNJ12	Q14500	3768	TdgClinicalTrial		DOFETILIDE	DOFETILIDE	DOFETILIDE	chembl:CHEMBL473	15.91
GABRA4	P48169	2557	TdgClinicalTrial		EVT-201	EVT-201
KCNQ5	KCNQ5	56479	ChemblInteractions	blocker	CHEMBL113461	TEDISAMIL	TEDISAMIL	chembl:CHEMBL2111110	0.16
CACNA2D1	P54289	781	TEND		NIFEDIPINE	NIFEDIPINE	NIFEDIPINE	chembl:CHEMBL193	0.27
GABRE	GABRE	2564	ChemblInteractions	positive modulator	CHEMBL285674	ESTAZOLAM	ESTAZOLAM	chembl:CHEMBL285674	0.23
KCND3	KCND3	3752	ChemblInteractions	blocker	CHEMBL2107762	NERISPIRDINE	NERISPIRDINE	chembl:CHEMBL2107762	0.32
SCN9A	NENA	6335	ChemblInteractions	blocker	CHEMBL698	TETRACAINE	TETRACAINE	chembl:CHEMBL698	0.09
GABRA4	P48169	2557	TEND		MIDAZOLAM	MIDAZOLAM	MIDAZOLAM	chembl:CHEMBL655	0.09
CACNB4	O00305	785	TdgClinicalTrial		VERAPAMIL	VERAPAMIL	VERAPAMIL	chembl:CHEMBL6966	0.53
GABRE	P78334	2564	TEND		PRAZEPAM	PRAZEPAM	PRAZEPAM	chembl:CHEMBL969	0.19
KCNT2	343450	343450	GuideToPharmacology	activator	135650716	NIFLUMIC ACID
GABRQ	Q9UN88	55879	TdgClinicalTrial		CLORAZEPATE	CLORAZEPATE	CLORAZEPIC ACID	chembl:CHEMBL1213252	0.11
KCNJ8	3764	3764	GuideToPharmacology	activator	178101071	MINOXIDIL	MINOXIDIL	chembl:CHEMBL802	0.72
GABRE	P78334	2564	TdgClinicalTrial		QUAZEPAM	QUAZEPAM	QUAZEPAM	chembl:CHEMBL1200472	0.26
SCN8A	MED	6334	ChemblInteractions	blocker	CHEMBL16	PHENYTOIN	PHENYTOIN	chembl:CHEMBL16	0.06
GABRP	O00591	2568	TEND		BROMAZEPAM	BROMAZEPAM	BROMAZEPAM	chembl:CHEMBL277062	0.15
TRPM2	7226	7226	GuideToPharmacology	activator	135651544	PIP2
TRPM2	7226	7226	GuideToPharmacology	blocker	135649885	ACAA
KCNQ3	KCNQ3	3786	ChemblInteractions	blocker	CHEMBL1200728	GUANIDINE HYDROCHLORIDE	GUANIDINE HYDROCHLORIDE	chembl:CHEMBL1200728	0.18
GABRE	P78334	2564	TdgClinicalTrial		LORAZEPAM	LORAZEPAM	LORAZEPAM	chembl:CHEMBL580	0.14
KCNQ3	3786	3786	GuideToPharmacology	activator	135650896	RETIGABINE	EZOGABINE	chembl:CHEMBL41355	12.73
CHRNA3	CHRNA3	1136	PharmGKB		cotinine	cotinine	COTININE	chembl:CHEMBL578211	0.32
GABRP	GABRP	2568	ChemblInteractions		CHEMBL2068724	ACAMPROSATE CALCIUM	ACAMPROSATE CALCIUM	chembl:CHEMBL2068724	0.04
CHRNA4	1137	1137	GuideToPharmacology	antagonist	404859147	SUVN-911
TRPA1	8989	8989	GuideToPharmacology	activator	135651250	Î”9-TETRAHYDROCANNABINOL
TRPC3	7222	7222	GuideToPharmacology	blocker	381744960	GSK417651A
CACNA2D1	P54289	781	TdgClinicalTrial		AMLODIPINE	AMLODIPINE	AMLODIPINE	chembl:CHEMBL1491	0.88
SCN8A	6334	6334	GuideToPharmacology	activator	135652668	BATRACHOTOXIN
SCN8A	MED	6334	ChemblInteractions	blocker	CHEMBL1200841	PROCAINE HYDROCHLORIDE	PROCAINE HYDROCHLORIDE	chembl:CHEMBL1200841	0.11
TRPC6	7225	7225	GuideToPharmacology	blocker	178103669	NORGESTIMATE	NORGESTIMATE	chembl:CHEMBL1200934	3.18
GRIA1	P42261	2890	TEND		ENFLURANE	ENFLURANE	ENFLURANE	chembl:CHEMBL1257	0.23
